# Supplementary material for: Integrated analysis of differentially expressed long noncoding RNAs and mRNAs associated with high-fat diet-induced hepatic insulin resistance in mice
Source: Nutr Metab (Lond). 2020 Jun 18;17:45. doi: 10.1186/s12986-020-00467-7 (PMC7302146; doi:10.1186/s12986-020-00467-7)
Supplement: Supplementary file 1 — Additional file 1. [file 12986_2020_467_MOESM1_ESM.xlsx]

## Sheet: Sheet1
Details of the primers used for q-PCR
	F			R
ENSMUST00000107095	ATCTCAGGGACTTGCGCATC			GCAAGCCGATAAGCAGCAC
ENSMUST00000146928	GAGCTACATTCAAGCCCTGC			GACCCGTTCCATGCAGACA
ENSMUST00000153523	ACTGGAGGAACGAAAGCCAG			ATAACACTGCAGCTCCCCAC
ENSMUST00000200707	AACCTCTGGCCCTGGTTACT			AGCCTATCCACTCCCGCTT
MSTRG.7107.6	TGAAGCTCTGGGAAACAGCC			TCGGCCTATGACTTGCTTGG
MSTRG.19471.1	CCGATAAGCCACCTCCCATC			TAAAGAGAAGCACGGCCTCC
MSTRG.19772.3	GGCCAGCCTGTGTTTAATGG			GGCCTCTGCTTCTCTCTCCA
β-actin	GACGGCCAGGTCATCACTAT			CGGATGTCAACGTCACACTT
