# Supplementary material for: Integrated analysis of differentially expressed long noncoding RNAs and mRNAs associated with high-fat diet-induced hepatic insulin resistance in mice
Source: Nutr Metab (Lond). 2020 Jun 18;17:45. doi: 10.1186/s12986-020-00467-7 (PMC7302146; doi:10.1186/s12986-020-00467-7)
Supplement: Supplementary file 5 — Additional file 5. [file 12986_2020_467_MOESM5_ESM.xlsx]

## Sheet: LncRNA.DE.cistarget
lncRNA	cistarget	chromosome	strand	upstream/downstream	distance
MSTRG.1529.1	ENSMUST00000165806	10	+	upstream	4946
MSTRG.1529.1	ENSMUST00000172400	10	+	upstream	7863
MSTRG.1529.1	ENSMUST00000174007	10	+	upstream	5032
MSTRG.1529.1	ENSMUST00000173511	10	+	upstream	4948
MSTRG.1632.1	ENSMUST00000092646	10	+	upstream	1817
MSTRG.1632.1	ENSMUST00000177232	10	+	upstream	8733
MSTRG.1632.1	ENSMUST00000020159	10	+	upstream	2038
MSTRG.1632.1	ENSMUST00000176285	10	+	upstream	2478
MSTRG.1632.1	ENSMUST00000184228	10	+	upstream	4765
MSTRG.2012.1	ENSMUST00000005057	10	+	upstream	1817
MSTRG.2012.1	ENSMUST00000167658	10	+	upstream	9499
MSTRG.2012.1	ENSMUST00000171484	10	+	upstream	5772
MSTRG.2012.1	ENSMUST00000166015	10	+	upstream	5621
MSTRG.2012.1	ENSMUST00000166404	10	+	upstream	4297
MSTRG.2277.1	ENSMUST00000020323	10	+	downstream	7422
ENSMUST00000142709	ENSMUST00000019130	11	+	upstream	8994
ENSMUST00000125577	ENSMUST00000026659	11	-	downstream	9257
ENSMUST00000125577	ENSMUST00000103025	11	-	downstream	9275
ENSMUST00000125577	ENSMUST00000136729	11	-	downstream	8952
ENSMUST00000125577	ENSMUST00000152304	11	-	downstream	7698
ENSMUST00000125577	ENSMUST00000127227	11	-	downstream	9238
MSTRG.4015.1	MSTRG.4014.2	12	-	downstream	460
MSTRG.4017.1	MSTRG.4014.2	12	-	downstream	4464
MSTRG.4018.1	MSTRG.4014.2	12	-	downstream	9086
MSTRG.4504.1	MSTRG.4504.10	12	+	downstream	3666
MSTRG.4504.1	MSTRG.4504.16	12	+	downstream	3758
MSTRG.4504.1	MSTRG.4504.15	12	+	downstream	3758
MSTRG.4504.2	MSTRG.4504.18	12	+	downstream	668
MSTRG.4504.2	MSTRG.4504.20	12	+	downstream	3587
MSTRG.4504.2	MSTRG.4504.21	12	+	downstream	3589
MSTRG.4504.2	MSTRG.4504.22	12	+	downstream	3598
MSTRG.4504.2	MSTRG.4504.25	12	+	downstream	3637
MSTRG.4504.2	MSTRG.4504.24	12	+	downstream	3637
MSTRG.4504.2	MSTRG.4504.26	12	+	downstream	3637
MSTRG.4504.2	MSTRG.4504.23	12	+	downstream	3637
MSTRG.4504.27	MSTRG.4504.40	12	+	downstream	550
MSTRG.4540.1	MSTRG.4526.1	12	-	downstream	4760
MSTRG.4540.2	MSTRG.4526.1	12	-	downstream	4760
ENSMUST00000182238	ENSMUST00000158892	12	+	upstream	9918
ENSMUST00000182238	ENSMUST00000157260	12	+	upstream	7194
ENSMUST00000182238	ENSMUST00000122742	12	+	upstream	4810
ENSMUST00000182238	ENSMUST00000122600	12	+	upstream	1324
ENSMUST00000182238	ENSMUST00000193116	12	+	downstream	9115
ENSMUST00000128914	ENSMUST00000120029	13	-	upstream	10641
MSTRG.5320.5	ENSMUST00000179563	13	-	upstream	1729
MSTRG.5320.5	ENSMUST00000109403	13	-	upstream	3697
MSTRG.5738.1	ENSMUST00000047726	14	+	upstream	9196
MSTRG.6156.2	ENSMUST00000165386	15	-	upstream	1222
MSTRG.6156.1	ENSMUST00000165386	15	-	upstream	1357
ENSMUST00000122365	ENSMUST00000183440	16	+	downstream	8244
MSTRG.7359.3	MSTRG.7358.1	16	-	downstream	1944
ENSMUST00000181291	ENSMUST00000024701	17	+	upstream	6504
ENSMUST00000168978	ENSMUST00000025183	17	-	downstream	1353
ENSMUST00000168978	ENSMUST00000174054	17	-	downstream	2101
ENSMUST00000168978	ENSMUST00000172739	17	-	downstream	1381
ENSMUST00000168978	ENSMUST00000083621	17	-	downstream	941
ENSMUST00000159539	ENSMUST00000025223	17	-	downstream	6756
ENSMUST00000159539	ENSMUST00000173970	17	-	downstream	7915
ENSMUST00000159539	ENSMUST00000173394	17	-	downstream	6910
ENSMUST00000159539	MSTRG.7889.15	17	-	upstream	7600
MSTRG.7974.1	ENSMUST00000173128	17	+	downstream	4217
MSTRG.8007.2	MSTRG.8006.1	17	-	downstream	933
MSTRG.8007.2	MSTRG.8008.1	17	-	upstream	624
MSTRG.8007.2	ENSMUST00000198477	17	-	upstream	624
MSTRG.8007.2	MSTRG.8008.2	17	-	upstream	624
MSTRG.8007.2	ENSMUST00000205406	17	-	upstream	2374
MSTRG.8176.2	MSTRG.8177.1	17	+	downstream	9996
MSTRG.8644.2	ENSMUST00000062242	18	+	upstream	718
MSTRG.8644.2	MSTRG.8645.1	18	+	downstream	1176
ENSMUST00000174754	ENSMUST00000159759	19	+	downstream	7576
ENSMUST00000174754	ENSMUST00000054477	19	+	downstream	7576
ENSMUST00000205825	ENSMUST00000082787	19	+	upstream	82
ENSMUST00000205825	ENSMUST00000049424	19	+	downstream	9493
ENSMUST00000205825	MSTRG.9067.2	19	+	downstream	9640
MSTRG.9084.1	ENSMUST00000096242	19	-	upstream	8897
MSTRG.9103.1	ENSMUST00000025567	19	-	upstream	18017
ENSMUST00000137661	MSTRG.9783.1	2	-	upstream	12071
MSTRG.10807.1	ENSMUST00000109697	2	+	upstream	8858
MSTRG.10807.1	ENSMUST00000148402	2	+	upstream	9237
MSTRG.10807.1	ENSMUST00000029123	2	+	upstream	8857
MSTRG.10807.1	ENSMUST00000148300	2	+	upstream	8858
ENSMUST00000185402	ENSMUST00000029164	2	-	upstream	28106
ENSMUST00000185402	ENSMUST00000109561	2	-	upstream	28571
MSTRG.11030.1	MSTRG.11028.2	2	+	upstream	6968
MSTRG.11030.1	MSTRG.11028.1	2	+	upstream	6968
MSTRG.11030.1	MSTRG.11028.4	2	+	upstream	7021
MSTRG.11030.1	MSTRG.11028.3	2	+	upstream	7021
MSTRG.11030.1	MSTRG.11028.6	2	+	upstream	9290
MSTRG.11033.1	MSTRG.11029.1	2	-	downstream	8834
MSTRG.11033.1	MSTRG.11029.2	2	-	downstream	8813
MSTRG.11034.1	MSTRG.11031.1	2	-	downstream	6002
MSTRG.11033.1	MSTRG.11031.1	2	-	downstream	4423
MSTRG.11030.1	ENSMUST00000029017	2	+	downstream	6041
MSTRG.11030.1	ENSMUST00000150629	2	+	downstream	6066
MSTRG.11030.1	ENSMUST00000151269	2	+	downstream	6066
MSTRG.11030.1	ENSMUST00000136885	2	+	downstream	6075
MSTRG.11397.12	ENSMUST00000196979	3	-	downstream	3921
MSTRG.11397.12	ENSMUST00000029376	3	-	downstream	3869
MSTRG.11574.1	ENSMUST00000194208	3	+	upstream	6197
MSTRG.11574.1	ENSMUST00000192481	3	+	upstream	6444
MSTRG.11574.1	MSTRG.11572.4	3	+	upstream	6537
ENSMUST00000177796	ENSMUST00000198228	3	+	upstream	6679
ENSMUST00000177796	ENSMUST00000078756	3	+	upstream	602
MSTRG.11867.1	ENSMUST00000065793	3	-	upstream	14044
MSTRG.11868.2	ENSMUST00000065793	3	-	upstream	4125
MSTRG.11868.1	ENSMUST00000065793	3	-	upstream	4154
MSTRG.12730.1	MSTRG.12733.1	4	+	downstream	4514
MSTRG.12745.3	MSTRG.12752.3	4	+	downstream	4497
MSTRG.12745.1	MSTRG.12752.3	4	+	downstream	4546
MSTRG.12745.2	MSTRG.12752.3	4	+	downstream	4411
MSTRG.12745.5	MSTRG.12752.3	4	+	downstream	4548
MSTRG.12745.3	MSTRG.12752.2	4	+	downstream	4497
MSTRG.12745.1	MSTRG.12752.2	4	+	downstream	4546
MSTRG.12745.2	MSTRG.12752.2	4	+	downstream	4411
MSTRG.12745.5	MSTRG.12752.2	4	+	downstream	4548
MSTRG.12745.3	MSTRG.12752.6	4	+	downstream	4497
MSTRG.12745.1	MSTRG.12752.6	4	+	downstream	4546
MSTRG.12745.2	MSTRG.12752.6	4	+	downstream	4411
MSTRG.12745.5	MSTRG.12752.6	4	+	downstream	4548
MSTRG.12745.3	MSTRG.12752.1	4	+	downstream	4497
MSTRG.12745.1	MSTRG.12752.1	4	+	downstream	4546
MSTRG.12745.2	MSTRG.12752.1	4	+	downstream	4411
MSTRG.12745.5	MSTRG.12752.1	4	+	downstream	4548
MSTRG.12745.3	MSTRG.12752.7	4	+	downstream	4497
MSTRG.12745.1	MSTRG.12752.7	4	+	downstream	4546
MSTRG.12745.2	MSTRG.12752.7	4	+	downstream	4411
MSTRG.12745.5	MSTRG.12752.7	4	+	downstream	4548
MSTRG.12745.3	MSTRG.12752.4	4	+	downstream	4497
MSTRG.12745.1	MSTRG.12752.4	4	+	downstream	4546
MSTRG.12745.2	MSTRG.12752.4	4	+	downstream	4411
MSTRG.12745.5	MSTRG.12752.4	4	+	downstream	4548
MSTRG.12745.3	MSTRG.12752.5	4	+	downstream	4497
MSTRG.12745.1	MSTRG.12752.5	4	+	downstream	4546
MSTRG.12745.2	MSTRG.12752.5	4	+	downstream	4411
MSTRG.12745.5	MSTRG.12752.5	4	+	downstream	4548
MSTRG.12745.3	MSTRG.12752.9	4	+	downstream	7435
MSTRG.12745.1	MSTRG.12752.9	4	+	downstream	7484
MSTRG.12745.2	MSTRG.12752.9	4	+	downstream	7349
MSTRG.12745.5	MSTRG.12752.9	4	+	downstream	7486
MSTRG.13015.2	ENSMUST00000136112	4	+	upstream	5462
MSTRG.13015.4	ENSMUST00000136112	4	+	upstream	5465
MSTRG.13015.5	ENSMUST00000136112	4	+	upstream	5465
MSTRG.13021.1	MSTRG.13020.1	4	-	downstream	6584
MSTRG.13019.2	MSTRG.13020.1	4	-	upstream	7241
MSTRG.13022.1	MSTRG.13020.1	4	-	downstream	7191
MSTRG.13021.1	ENSMUST00000119563	4	-	upstream	49760
MSTRG.13022.1	ENSMUST00000135569	4	-	upstream	91592
MSTRG.13022.1	ENSMUST00000102707	4	-	upstream	91592
MSTRG.13022.1	ENSMUST00000145841	4	-	upstream	92513
MSTRG.13022.1	ENSMUST00000143237	4	-	upstream	95329
ENSMUST00000134059	ENSMUST00000105686	4	-	downstream	5746
ENSMUST00000151836	ENSMUST00000195694	4	-	downstream	1066
ENSMUST00000151836	ENSMUST00000157920	4	-	downstream	568
ENSMUST00000151836	ENSMUST00000051509	4	-	upstream	11113
ENSMUST00000151836	ENSMUST00000184348	4	-	upstream	11186
ENSMUST00000151836	ENSMUST00000184684	4	-	upstream	11573
ENSMUST00000151836	ENSMUST00000184750	4	-	upstream	12078
ENSMUST00000146928	ENSMUST00000003720	5	-	downstream	1077
ENSMUST00000146928	ENSMUST00000157024	5	-	downstream	1359
ENSMUST00000146928	ENSMUST00000183418	5	-	downstream	974
MSTRG.14303.1	ENSMUST00000196935	5	+	downstream	247
ENSMUST00000160255	ENSMUST00000160479	5	-	downstream	2381
ENSMUST00000160255	ENSMUST00000162208	5	-	downstream	2413
ENSMUST00000160255	ENSMUST00000031401	5	-	downstream	2150
ENSMUST00000031402	ENSMUST00000171300	5	+	downstream	1165
ENSMUST00000031402	ENSMUST00000201874	5	+	downstream	1190
ENSMUST00000031402	ENSMUST00000201029	5	+	downstream	1199
ENSMUST00000031402	ENSMUST00000137357	5	+	downstream	1199
ENSMUST00000031402	ENSMUST00000153063	5	+	downstream	6690
ENSMUST00000031402	ENSMUST00000122826	5	+	downstream	6690
ENSMUST00000181190	ENSMUST00000200157	5	+	upstream	3996
ENSMUST00000181190	ENSMUST00000199101	5	+	upstream	6428
ENSMUST00000181190	ENSMUST00000200153	5	+	upstream	7278
ENSMUST00000181190	ENSMUST00000008131	5	+	upstream	6219
ENSMUST00000181190	ENSMUST00000200054	5	+	upstream	7941
MSTRG.15037.1	MSTRG.15035.1	5	-	downstream	8385
MSTRG.15037.1	ENSMUST00000072718	5	-	upstream	3259
ENSMUST00000200363	ENSMUST00000196096	5	-	downstream	2240
ENSMUST00000200363	ENSMUST00000036211	5	-	downstream	1405
ENSMUST00000200363	ENSMUST00000197431	5	-	downstream	1812
ENSMUST00000200363	ENSMUST00000200112	5	-	downstream	1825
ENSMUST00000200363	ENSMUST00000197825	5	-	downstream	1801
MSTRG.16094.1	ENSMUST00000037434	6	+	upstream	896
MSTRG.16094.1	ENSMUST00000186622	6	+	upstream	2845
MSTRG.16094.1	ENSMUST00000186702	6	+	upstream	9261
MSTRG.16094.1	ENSMUST00000185965	6	+	upstream	6065
ENSMUST00000180820	ENSMUST00000167761	7	+	upstream	8707
ENSMUST00000180820	ENSMUST00000005692	7	+	upstream	4056
ENSMUST00000180820	ENSMUST00000170371	7	+	upstream	4044
ENSMUST00000180820	ENSMUST00000171014	7	+	upstream	8958
ENSMUST00000180820	ENSMUST00000165410	7	+	upstream	4387
ENSMUST00000180820	ENSMUST00000182229	7	+	downstream	5541
ENSMUST00000180820	ENSMUST00000080518	7	+	downstream	5603
ENSMUST00000180820	ENSMUST00000182227	7	+	downstream	5625
ENSMUST00000180820	ENSMUST00000182721	7	+	downstream	5632
ENSMUST00000180820	ENSMUST00000182577	7	+	downstream	6698
MSTRG.16858.2	MSTRG.16861.1	7	+	downstream	7603
MSTRG.16858.1	MSTRG.16861.1	7	+	downstream	7455
MSTRG.17009.2	ENSMUST00000003964	7	+	upstream	1327
MSTRG.17009.7	ENSMUST00000003964	7	+	upstream	1327
MSTRG.17612.9	ENSMUST00000033267	7	-	downstream	774
ENSMUST00000207795	MSTRG.17616.2	7	-	downstream	6173
ENSMUST00000187458	MSTRG.17714.1	7	-	downstream	5170
MSTRG.17929.1	MSTRG.17927.1	7	-	downstream	9728
MSTRG.17929.1	ENSMUST00000026553	7	-	upstream	7664
ENSMUST00000145343	ENSMUST00000109308	8	+	upstream	6527
MSTRG.18836.2	ENSMUST00000034159	8	+	upstream	1567
MSTRG.18836.2	ENSMUST00000178445	8	+	upstream	2095
MSTRG.19786.1	ENSMUST00000034896	9	+	upstream	4347
MSTRG.19786.1	ENSMUST00000148238	9	+	upstream	4347
MSTRG.19786.1	MSTRG.19784.4	9	+	upstream	3151
MSTRG.19786.1	ENSMUST00000157051	9	+	upstream	7758
MSTRG.19786.1	ENSMUST00000133002	9	+	upstream	3151
MSTRG.19786.1	ENSMUST00000136478	9	+	upstream	4666
MSTRG.19786.1	MSTRG.19787.1	9	+	downstream	867
MSTRG.19786.1	MSTRG.19788.1	9	+	downstream	1490
ENSMUST00000182517	ENSMUST00000122754	9	-	upstream	5622
MSTRG.20174.1	ENSMUST00000140326	9	+	upstream	8018
MSTRG.20174.1	ENSMUST00000165231	9	+	upstream	8570
MSTRG.20174.1	ENSMUST00000093527	9	+	downstream	2114
MSTRG.20174.1	MSTRG.20175.1	9	+	downstream	6123
MSTRG.20274.20	MSTRG.20274.21	MT	-	upstream	1283
MSTRG.20274.20	ENSMUST00000082394	MT	-	upstream	2314
MSTRG.20274.20	ENSMUST00000082398	MT	-	upstream	3560
MSTRG.20274.20	MSTRG.20274.24	MT	-	upstream	3631
MSTRG.20274.20	ENSMUST00000082399	MT	-	upstream	3631
MSTRG.20274.20	MSTRG.20274.26	MT	-	upstream	3734
MSTRG.20274.20	ENSMUST00000082400	MT	-	upstream	3734
MSTRG.20274.20	ENSMUST00000082401	MT	-	upstream	3802
MSTRG.20274.20	MSTRG.20274.28	MT	-	upstream	3802
MSTRG.20274.20	MSTRG.20274.31	MT	-	upstream	3802
MSTRG.20274.20	MSTRG.20274.29	MT	-	upstream	3802
MSTRG.20274.20	MSTRG.20274.30	MT	-	upstream	3802
MSTRG.20274.20	ENSMUST00000082403	MT	-	upstream	5412
MSTRG.20274.14	ENSMUST00000082419	MT	-	upstream	12420
MSTRG.20274.15	ENSMUST00000082419	MT	-	upstream	12420
MSTRG.20274.14	ENSMUST00000082420	MT	-	upstream	12939
MSTRG.20274.15	ENSMUST00000082420	MT	-	upstream	12939
MSTRG.20274.14	ENSMUST00000082423	MT	-	upstream	14224
MSTRG.20274.15	ENSMUST00000082423	MT	-	upstream	14224

## Sheet: LncRNA.DE.transtarget
target_id(total 711)	lncRNA_id	alignment	target_start	target_end	lnc_start	lnc_end	energy
ENSMUST00000107095	MSTRG.4504.2	.(((((((.(((((.(((((((..((.((((.&.))))))..))..))))).)).))).))))))).	5	36	33	66	-31.2
ENSMUST00000208927	MSTRG.2040.2	.((((((((.(.((((((((...((((.(((..(((((.&.)))))..))).))))....))).)))))))))).)))).	7	45	12	51	-35
ENSMUST00000187897	MSTRG.16858.1	.(((((((((((((((((..((((.&.))))...)))).))))))))))))).	25	49	29	55	-31.6
ENSMUST00000137661	MSTRG.11030.1	.((((((((((((..(((.((((...(((((..(((.&.)))..)))))...))))..))).)))...))))))))).	13	49	12	51	-31.3
ENSMUST00000208927	MSTRG.2040.2	.(((((((........(((((((.((((((((.&.)))))).)).)))))))..))))))).	21	53	42	69	-34
ENSMUST00000159539	MSTRG.6057.1	.(((((((((((((((..((((.(((((.&.))))).))))))))))))))))))).	7	35	3	29	-31.3
ENSMUST00000031402	MSTRG.7086.3	.(((((((((((((.((((((((.((((.&.)))).)))))))).)))).....))))))))).	23	51	12	45	-32.3
ENSMUST00000131835	MSTRG.4011.6	.((((..((((((((.((((((((((.(((((.&.)))))..))))..))))))...)))).))))....)))).	11	43	1	41	-33.6
ENSMUST00000131835	MSTRG.6156.2	.((((((..((((((..(((((..(((.((((.((.((((.&.)))))))))).))))))))..))))))..)))))).	1	41	17	53	-34.9
ENSMUST00000131835	MSTRG.8330.1	.(((((((.(..((.(((((.(((((.(((((.&.))))).))))).))))).))..).))))))).	2	34	1	33	-34
ENSMUST00000131835	MSTRG.9189.3	.(((((((..((.(((..((....(((..(.(((((((.&.))))))).)...)))..)).)))))))))))).	22	60	21	54	-32.3
ENSMUST00000131835	MSTRG.19471.1	.((((((((((...((...(((((....((((((.((((.&.)))).)))))).....))).))..))...)))))).))))	18	57	21	61	-35.1
ENSMUST00000131835	MSTRG.7934.2	.((((((((...(((.(.(((...(.(((.&.))).)...)))).)))...)))))))).	13	42	10	38	-31.4
ENSMUST00000131835	MSTRG.6233.2	.((((((.(((.((.(((((((((.&.))))))))).))))).))).))).	4	28	15	39	-32.6
ENSMUST00000131835	MSTRG.20274.20	(((((((...((((.((((((.(((.((((((.(((((.&.))))))))))).)))..)))))).))))))))))).	1	39	23	59	-32
ENSMUST00000131835	MSTRG.11865.1	.(((((.(((.(((((..(.((.((.(((((.&.))))).)).)).)..))))).))).))))).	9	40	33	64	-34.9
ENSMUST00000131835	MSTRG.7385.1	.(((((((((((.((.((((((.......((((((((.&.)))))))))))))).)).)))))).)).))).	18	55	8	40	-42.9
ENSMUST00000131835	MSTRG.9423.1	.(((((..((.((.(((((..(((((((((.((.&.)).)))))))))))))).))...))..))))).	24	57	21	54	-30.6
ENSMUST00000203549	MSTRG.2638.2	.(((((((.....(.(((((..((((((.(((.&.))).))))))))))).)))))))).	28	60	26	51	-33.7
ENSMUST00000040608	MSTRG.7934.2	.((((((..(((((....(((((.(((((((.&.)))))))....))))))))))..)))))).	23	54	7	37	-32.5
ENSMUST00000182238	MSTRG.4540.2	.(.((((((.((..(.((..((((.((((..((((((.&.))).)))..)))).))))..)).)....)).)))))).).	11	48	29	69	-37.3
ENSMUST00000131345	MSTRG.9424.1	.((((((.(((....((((((((.((((..((.(((.&.))).))..)))).))))))))....))).)))))).	2	38	5	41	-40.9
ENSMUST00000187458	MSTRG.6108.1	.(((...(((((.((((((.(((((.(((.((((((.&.)))))))))...))))).)))))))))))...))).	18	54	28	64	-34.2
ENSMUST00000205825	MSTRG.4014.1	.(((((((..(((....(((((..(((((((((.&.))))))))).....))))).....)))..))))))).	16	49	20	57	-34.6
ENSMUST00000040608	MSTRG.7934.2	.(((.((((((((((...((((((.&.))))))...))))..)))))).))).	9	33	13	39	-30.5
ENSMUST00000208927	MSTRG.2040.2	.((((((..((((((((..(((((((((.((.&.)).)).)))))).)..))))))))...)))))).	9	40	22	56	-37.9
ENSMUST00000203549	MSTRG.2638.2	.((((...(((((...((((((.((...(((((((((.&.)))).)))))))..))))))....)))))...)))).	3	40	8	45	-37.5
ENSMUST00000142709	MSTRG.4540.1	.(((((((((((((..((((...((((..((((.&.))))..)))))))).....).))))))......)))))).	22	55	27	67	-35.3
ENSMUST00000207718	MSTRG.857.2	.(((((.((((((((((..(((.(((((((((((((.&.)))))))...)))))).))).)))))))))).))))).	12	48	2	40	-32.1
ENSMUST00000182238	MSTRG.4540.2	.(((((((((((((..((((...((((..((((.&.))))..)))))))).....).))))))......)))))).	22	55	27	67	-35.3
ENSMUST00000181190	MSTRG.7085.1	.((((((...(((((((..(((......((.(((((.(((.&.))).))))).))......)))..))).))))..)))))).	20	60	26	66	-34.1
ENSMUST00000131345	MSTRG.9424.1	.((((..(((((((.(.(((.(((.&.))).))).))))))))..)))).	12	36	3	26	-30.1
ENSMUST00000207795	MSTRG.18836.2	((((.....(((....((..((((((.(..(.(((((.&.))))))..).)))))).))....)))...)))).	1	38	7	41	-35.5
ENSMUST00000131345	MSTRG.9424.1	.((.((.(..(((.(((.((((((....((((.((.&.)).))))))))))...)))...)))..).)).)).	21	56	7	42	-31.1
ENSMUST00000153523	MSTRG.14303.1	.(((((((...((.((.(((((.(((.....(((((((((.&.))))))))).....))).)).))).)).)).))))))).	11	51	27	66	-31.5
ENSMUST00000187897	MSTRG.16858.1	.((((((((.((((.((((((((((((.&.))))).))))))).)))).)))))))).	6	33	12	40	-33.9
ENSMUST00000208927	MSTRG.2040.2	.(((((.(..((((((((.((((((((.&.))))))))..))))))))...).))))).	29	56	20	49	-35.9
ENSMUST00000203549	MSTRG.2638.2	((.(((((.((.....((((.(((((((.(..((((((((.&.))))))))..)))))).)).))))...))))))).)).	7	47	24	62	-39.5
ENSMUST00000173605	MSTRG.9189.3	.(((.((.(.((.((.(((((((((((((((((.&.))).))).).))))))...)))))).)).).)).))).	21	54	20	58	-31.4
ENSMUST00000126462	MSTRG.17043.1	.((.(((.(((((((((((((((((((.((.((((.&.)))).)))))))).)))))))).....)))))))).)).	4	39	16	55	-33.3
ENSMUST00000138653	MSTRG.7107.6	.((((..((.(((.(((((((((.(..((((.&.))))..).))))))))).)))))..)))).	21	52	25	55	-31.7
ENSMUST00000187897	MSTRG.16858.1	.(((((((((((((((((.((((.&.)))).))))))....))))).)))))).	37	60	3	31	-31.9
ENSMUST00000031402	MSTRG.7086.3	.(((((((((((((.(((.(.(((.((((.&.)))).)))..).))))))))..........)))))))).	21	50	29	68	-30.6
ENSMUST00000107095	MSTRG.4504.2	((((((.(((((............((((((((((.&.))))))).)))))))))))))).	1	35	25	48	-35.9
ENSMUST00000203549	MSTRG.2638.2	.((((((((((((...........(((((((((((.&.))).))))))))))))).))))))).	2	37	8	34	-32.3
ENSMUST00000173605	MSTRG.9189.3	.((((((((((((((((((((....(((.((((.&.)))))))..)))))))))..))).)))))))).	23	56	32	65	-32.5
ENSMUST00000040608	MSTRG.7934.2	(((.((((((((((...((((.((.&.)).))))...))))))))))))).	1	25	8	32	-30.8
ENSMUST00000200363	MSTRG.11865.1	.((((((((((((..(((((..(((((.&.)))))..)))))))).))))).)))).	22	49	39	66	-30
ENSMUST00000131345	MSTRG.9424.1	.((((((((.((((((((...(((((.((((...(((((.&.))))).....)))).)))))))).))))).))).))))).	17	56	3	43	-37.1
ENSMUST00000107095	MSTRG.4504.2	.((((((((((..((((((((.&.)))))))).)))))))))).	21	42	20	40	-30.1
ENSMUST00000156402	MSTRG.9275.6	.(((..((((((((((((...((((((..((((.&.))))..)))))))))))).))))))..))).	5	38	9	40	-34.7
ENSMUST00000208927	MSTRG.2040.2	.(((((((((.(((((.((.(((..((((.((.&.)).)))).))).)).))..))).))))))))).	12	44	22	55	-33
ENSMUST00000203549	MSTRG.2638.2	((((((((....(((((.((.(.((.(((.(((((.&.)))))..))))).))).))))).......)))))))).	1	36	6	44	-33.1
ENSMUST00000128914	MSTRG.17487.1	.(((((((.(((((((....(((((.(((((((((((.&.))))).))))))...))))).....)))))))))))))).	21	58	5	45	-38.8
ENSMUST00000208709	MSTRG.17009.7	.(((((((..(((((...(((.((((((.&.)))))).))))))))..))))))).	11	39	24	49	-32.8
ENSMUST00000182238	MSTRG.4540.2	.((((((((((.((..((((.((((((.((.&.)).))))))....)))))).)).....))))))))	30	60	35	70	-30.2
ENSMUST00000132571	MSTRG.13641.1	.(((((((.....((((((((((.(...(((..(((((.&.))))).)))....).)))))))).)).....))))))).	14	52	30	69	-32.1
ENSMUST00000200363	MSTRG.11865.1	.((((((((.......(((((.((((...((((.&.)))).)))).)))))......)))))))).	12	45	37	67	-31.9
ENSMUST00000207795	MSTRG.18836.2	.((((((((((((((.(((.((..(((((((((.&.)))))).........)))..)))))))))).)))))))))	23	56	21	61	-33.3
ENSMUST00000187897	MSTRG.16858.1	.(((((((.((((.(((.((((((((.&.))))))))))).)))).))))))).	9	35	11	36	-35.4
ENSMUST00000138653	MSTRG.7107.6	.((((((((......((.((((((((......(((((.&.)))))......)))))))).))..)))))))).	5	42	9	42	-30.5
ENSMUST00000174754	MSTRG.7385.1	.(((..((((((((((((((.((.&.)))))))))))...)))))..))).	30	53	15	40	-30.1
ENSMUST00000132571	MSTRG.13641.1	.(((((..(((((.....((((..(((.(((((((((.&.))))))).)).)))..)))).....))))).))))).	20	57	19	56	-35.1
ENSMUST00000208927	MSTRG.2040.2	((((..((((..(((....((((((...((((((((((((.&.)))))))...)))))..)))))))))))))..)))).	2	42	18	55	-34.7
ENSMUST00000208927	MSTRG.2040.2	.(((((.(.((..((.((.((((((((((.&.)))))))))).)).))....)).).))))).	4	33	22	53	-32.9
ENSMUST00000040608	MSTRG.7934.2	.(((((.(((((.((((.........(((((((.&.))))))))))).)))))..))))).	3	36	5	30	-31.9
ENSMUST00000196921	MSTRG.4504.14	((((((((((..(((((((((.(((((((...(((.((((.&.)))))))..)))))))))))))))).)))))).)))).	2	42	29	67	-40.6
ENSMUST00000196921	MSTRG.17487.1	.((((...(((((((...((...((((((....((((((.&.))))))...))))))))...)))))))..)))).	3	42	10	44	-30.6
ENSMUST00000196921	MSTRG.9189.3	.(((..(.(((((......((((.(((((((((.&.)))))))...)).)))).......))))))..))).	6	39	27	63	-32.7
ENSMUST00000196921	MSTRG.2040.1	.(((((.((((((.((((....(((((((.&.)))))))..)))).)))))).))))).	23	52	14	41	-38.2
ENSMUST00000196921	MSTRG.20603.1	.((.((.((((((.((.(((((..(((((((.&.)))))))..))))).)))))))))).)).	7	38	32	61	-34.5
ENSMUST00000196921	MSTRG.11033.1	.((((((((.....((.(((((((((((.&.)))))).........))))).)).....)))))))).	7	35	26	63	-30.4
ENSMUST00000196921	MSTRG.17043.1	((((.((((((((((((.((((..((((.&.))))...)))).)).))))))..)))))))).	1	29	24	56	-30.3
ENSMUST00000196921	MSTRG.9104.1	.((((((..(((((.((((.(....((.(((.(((((((.&.)))).))).))).))..).)))).))....))).))))))	2	41	11	51	-31
ENSMUST00000196921	MSTRG.9424.1	.((((((.(....(((((.((.((((..((.((((((.&.)))))))))))).))...)))))..).)))))).	1	38	4	38	-37.5
ENSMUST00000203549	MSTRG.2638.2	.((((.((..(.((((((((......((((.(((((.&.)))))..))))..)))))))).)..)))))).	16	52	34	66	-33.4
ENSMUST00000142709	MSTRG.4540.1	.(((((((...((((((((((...((..(((((.&.)))))..))...)))).)))).)))))).))).	2	35	36	69	-33.1
ENSMUST00000182238	MSTRG.4540.2	.(((((((...((((((((((...((..(((((.&.)))))..))...)))).)))).)))))).))).	2	35	36	69	-33.1
ENSMUST00000131345	MSTRG.9424.1	.(((((((((((((...((((((.(((((((.&.))))))).))))))....))))))))))))).	22	53	27	59	-33.2
ENSMUST00000173605	MSTRG.9189.3	.(((((((((((((.....((((((.&.))))))..))))))))))))).	34	59	38	60	-36.6
ENSMUST00000138653	MSTRG.7107.6	.((.(((((...(((..(((((.(((((((((.&.)))))))...)).))..))).))).))))).)).	27	59	8	42	-30.5
ENSMUST00000131345	MSTRG.9424.1	.(((.(.(((((((((((((((((((.&.))))))............))))))))).)))).).))).	24	50	3	42	-35.3
ENSMUST00000142709	MSTRG.4540.1	.(((..((((((((((((((.&.)))))))...)))))))..))).	18	38	35	58	-30.9
ENSMUST00000208927	MSTRG.2040.2	((((..(((...(((((.((...(((((.....(((((((.&.)))))))...))).))...))...))))))))..)))).	5	45	6	45	-31.9
ENSMUST00000203549	MSTRG.2638.2	.((((((.((.((((((..((.((((....(((.&.))).)))))))))))).)).))).))).	25	58	34	62	-30.1
ENSMUST00000182238	MSTRG.4540.2	.(((..((((((((((((((.&.)))))))...)))))))..))).	18	38	35	58	-30.9
ENSMUST00000138653	MSTRG.7107.6	(((((((.(((((...((((((((((.((((.&.))))))).)))))))..)).))).))))))).	1	32	25	57	-33.9
ENSMUST00000173605	MSTRG.9189.3	.((((.((((......((((((..(((((..(..((((.&.))))..).)))))..))))))......)))))))).	11	49	9	45	-36.8
ENSMUST00000187897	MSTRG.16858.1	.((((((..(.((.((..((((.(.(((.(((..((((.&.))))..)))))).)..))))..)).)).).)))))).	9	47	12	49	-39.3
ENSMUST00000208927	MSTRG.2040.2	.(((((((.(((.((.(((((((((..(((((.&.))))))))))))))...)).))).))))))).	19	51	34	66	-36
ENSMUST00000040608	MSTRG.7934.2	(((.((((.(((.(.((...((((((((((.((.&.)).)))))))))).))).))).)))).))).	1	34	4	35	-31
ENSMUST00000208927	MSTRG.2040.2	.((((((((.(((((.(((((((((.((.&.))))))).))))))))).))))).))).	22	50	41	69	-38.5
ENSMUST00000173605	MSTRG.9189.3	.(((((.(((((((.(((((.......((((((((.&.))))).))).))))).)))))))..))))).	15	50	21	52	-37.3
ENSMUST00000208709	MSTRG.17009.7	.(((((..(((((((....(((((.((((.&.)))))))))....)))))))))))).	19	48	27	53	-31.9
ENSMUST00000181190	MSTRG.7085.1	.(((((((..((.(.(((((((((.(((.(((.(((.&.))).))).))).)))))...)))).).)).)).))))).	18	54	28	67	-33.5
ENSMUST00000200363	MSTRG.11865.1	(((((((.....(((((.((((((((((.&.)))))))))).))))).......))))))).	1	29	17	48	-33.9
ENSMUST00000187897	MSTRG.16858.1	.((((((((.((...(((.(((((.((.((((.(.&.).)))).))))))).))).)).)).....)))))).	23	57	12	48	-33.6
ENSMUST00000208927	MSTRG.2040.2	.(((((((...(((..(((((...((((.&.))))......)))))..)))..)))....)))).	6	34	32	66	-32.3
ENSMUST00000203549	MSTRG.2638.2	.((((((.((..((...(((.(((...((((.&.))))..)))...))).))..)).)))))).	3	34	35	65	-30.8
ENSMUST00000173605	MSTRG.9189.3	.(((..(((((((((..((((.((((((.&.)))))))).))..)))).)))))...))).	6	34	32	62	-32.6
ENSMUST00000181190	MSTRG.7085.1	.((((((.((.(((((...(((((.(((((((.(.&.).)))))))))..)))...))))))).)))))).	3	37	23	57	-36.3
ENSMUST00000146529	MSTRG.20274.20	.(((((.((((((.......(((((((((((((((.&.))))))))))...))))))))))).))))).	9	44	33	64	-37.5
ENSMUST00000131345	MSTRG.9424.1	.(((((((((((..(((.((((...((((.&.)))).))))...)))...)))))......)))))).	5	34	3	39	-32.3
ENSMUST00000187458	MSTRG.6108.1	.((((((((((......(((..(((.((((((((((.&.)))))))))).)))....))))))))))))).	18	54	31	63	-36.9
ENSMUST00000187897	MSTRG.16858.1	((((...(((((((((((..((((((....(((.&.))).....)))))).....)))).)))).)))...)))).	1	34	12	52	-39
ENSMUST00000174754	MSTRG.7385.1	.(((((.(((((.(((..........(.(((((((((.&.))).))))))))))..))))).))))).	5	42	5	33	-33.7
ENSMUST00000128914	MSTRG.17487.1	.(((.((.((((((...(..((((..(((((..((((.&.))))...))))).))))....)...)))))))).))).	8	45	5	43	-33
ENSMUST00000138653	MSTRG.7107.6	((((((...((.(((.(((((((((((.&.)))))))).)))))).)).)))))).	1	28	16	42	-32.4
ENSMUST00000200363	MSTRG.11865.1	.((((((((......(((((((((..(((.((((..(((.&.)))..)))).)))......)))))))))))))).))).	9	48	17	55	-37.5
ENSMUST00000131345	MSTRG.9424.1	.((((.(...(((.((.....((((.(((((((.&.)))))))..)))))).)))....).)))).	16	49	6	36	-31.9
ENSMUST00000187458	MSTRG.6108.1	.(((((.(.((((((((...(((((((...((((((.&.)))).))...)))))))..)))))....))))))))).	15	51	21	59	-35.6
ENSMUST00000174754	MSTRG.7385.1	.(((((((((.((((((((.(((..(((((.&.))))))))))))))))))))....))))).	10	40	11	41	-39.5
ENSMUST00000142709	MSTRG.4540.1	.((((.(((.(...((((.(((.....((..((.(((((.&.))))).))..))...))).))))..).))))))).	3	42	33	68	-36.5
ENSMUST00000139288	MSTRG.16134.2	.((((..((((.((((..((..(.((.(.(((((((((((.&.))))))...))))).))).).))..)))).))))..))))	2	42	29	69	-38.5
ENSMUST00000173605	MSTRG.9189.3	.((((((.(((((.((((((.(.(((((.&.))))).).).)))))))).))..)))))).	3	31	26	56	-32.8
ENSMUST00000182238	MSTRG.4540.2	.((((.(((.(...((((.(((.....((..((.(((((.&.))))).))..))...))).))))..).))))))).	3	42	33	68	-36.5
ENSMUST00000200363	MSTRG.11865.1	.(((((.((((((((((((((.((((..(((((.&.))))))))).)))).)))))))..))).))))).	24	57	16	50	-36.2
ENSMUST00000207795	MSTRG.18836.2	.((((..(.((..((.((.(((((((.(((((.((((.&.)))).))))))))))))))))..)).)..)))).	11	48	7	41	-42.3
ENSMUST00000174754	MSTRG.7385.1	.(((((.....(((((.((((.(((((((((.&.))))))))))))).))).)).))))).	9	40	15	42	-34.8
ENSMUST00000173605	MSTRG.9189.3	.((((((((.........((((((((((((.&.))))))..)))))))))))))).	8	38	12	35	-30.8
ENSMUST00000187897	MSTRG.16858.1	.(((((((((((.......((((((((((.&.)))))...))))))))))))).))).	4	33	2	28	-34.6
ENSMUST00000093355	MSTRG.2277.1	.(((((((..((((((((.(((.((((((((((.(((.&.))).)))))))..)))))).))))..)))).))))))).	22	59	25	64	-43.1
ENSMUST00000093355	MSTRG.18635.1	.(((((.(((((.(((((...(((.((((((((.&.)))))))).)))))))).))).)).))))).	22	55	22	53	-30.5
ENSMUST00000093355	MSTRG.17043.1	.(((((((((.((..(.(((((((((.((((.&.)))).)))))))))...)..)).))))))))).	23	54	4	37	-32
ENSMUST00000093355	MSTRG.7705.1	.((((((...(((((.((((.(((((.&.))))))))).)))))...)))))).	26	52	35	60	-30.2
ENSMUST00000093355	MSTRG.7974.1	.(((.(((((((.((..((((.(((((.(((.&.))).).))))))))..))))))))).))).	28	59	22	52	-30.1
ENSMUST00000093355	MSTRG.4540.1	.(((((.(((..(((...(((..(((.&.)))..)))..)))..))).))))).	31	57	43	68	-30
ENSMUST00000203549	MSTRG.2638.2	.(((((((....((((((.(((.(((.((.&.)).)))..))).))).)))))))))).	30	59	39	66	-35.7
ENSMUST00000139288	MSTRG.16134.2	.((((.((((((((...(..(((((.(((((((.&.)))).))).)))))..)......))).)))))..)))).	26	59	31	70	-32.8
ENSMUST00000040608	MSTRG.7934.2	.((((((.(((.(((((((.((((((.&.)))))).).)))).))..)))...)))))).	34	60	18	49	-35.1
ENSMUST00000182238	MSTRG.4540.2	.(((((.(((..(((...(((..(((.&.)))..)))..)))..))).))))).	31	57	43	68	-30
ENSMUST00000207795	MSTRG.18836.2	.(((((((((.......(((((((((((.&.))))))).........)))).))))))))).	31	59	20	51	-38.1
ENSMUST00000181291	MSTRG.1632.1	.((((((((...(.(((((((((.&.))))))))).).....)))..))))).	29	52	28	55	-30.5
ENSMUST00000208927	MSTRG.2040.2	.((((((......(((..(.(((.(((...((((.&.))))....))).))).)..)))......)))))).	13	47	33	68	-32.2
ENSMUST00000203549	MSTRG.2638.2	.(((((.((.(((...((((..(((.(((.(((.&.)))))).))).))))......))).))))))).	27	60	32	65	-36.9
ENSMUST00000173605	MSTRG.9189.3	.((((((((..((..((.(.((((.((((.&.)))))).)).).))...))..)))))))).	16	45	21	51	-30.7
ENSMUST00000134140	MSTRG.7359.3	.(((((((..(.((((((((.(((((((.&.))))))).).......))))))))..))))))).	29	57	13	47	-35.9
ENSMUST00000187897	MSTRG.16858.1	((((..(...(((((..((..((((((((.(.((..((((.&.)))))).).)))).))))..))..)))))..)..)))).	16	56	12	51	-35.1
ENSMUST00000203549	MSTRG.2638.2	.((((((((((...((..(((((((.&.))))))).)).))).....))))))).	29	54	35	62	-30.9
ENSMUST00000181190	MSTRG.7085.1	.((((((((((((...(((((..((((((.&.))))))...))))))))))))..))))).	27	56	24	53	-30.7
ENSMUST00000142709	MSTRG.4540.1	.(((((((.(((..(((...(((((.((((((((.&.)))).)))))))))..))).)))...))))))).	4	38	23	57	-34.7
ENSMUST00000208927	MSTRG.2040.2	.(((((((..(((((..((((((.((.&.)).))))))...)))))...))))))).	28	54	40	68	-31.5
ENSMUST00000203549	MSTRG.2638.2	.((((((((((.(((((.(...((((((.(((((.&.)).))).))))))...).))))).))).))..))))).	5	39	20	58	-37.6
ENSMUST00000128914	MSTRG.17487.1	((((((.((((...(((((....((((.....((((((((.&.)))))))).....))))..)))))...)))).)))))).	13	53	20	59	-35.6
ENSMUST00000173605	MSTRG.9189.3	.((((...(((((...((.(((((((((.(((((.&.)))))...)))))))...)).))))))))))).	9	43	21	54	-32.5
ENSMUST00000126462	MSTRG.17043.1	.(((((((((.((((.((((((.((((((.((((.&.)))).)))))).)....)).))).)))).))).)))))).	12	46	18	58	-32
ENSMUST00000182238	MSTRG.4540.2	.(((((((.(((..(((...(((((.((((((((.&.)))).)))))))))..))).)))...))))))).	4	38	23	57	-34.7
ENSMUST00000144078	MSTRG.4015.1	.(((((((......((((.(((.(((((((.&.))))))).))).))))....))))))).	16	46	4	32	-30.7
ENSMUST00000187897	MSTRG.16858.1	.(((((((..(((((((((..((.&.))..)))))))))..))))))).	28	51	30	53	-31
ENSMUST00000208927	MSTRG.2040.2	.((((.(((((((.....((.(.(((((.(((.&.)))))))).)...)).....)))))).).)))).	15	47	3	37	-32.1
ENSMUST00000203549	MSTRG.2638.2	.((((.((((...(((((...(((((.(((.(((((.&.)))).).))).)))))))))))))).)))).	11	47	36	67	-36.9
ENSMUST00000173605	MSTRG.9189.3	.((((((.((((((((((((.(.(((.&.)))).))))))..))))).)..)))))).	6	32	19	48	-32.6
ENSMUST00000126462	MSTRG.17043.1	.((.(((((.....((((.(..((.((((((((.&.))))))))..))..)))))))))).)).	23	56	42	70	-32.3
ENSMUST00000200363	MSTRG.11865.1	.((.((((((((..((.(((((..(((((.(.(((.&.)))))))))..))))).))..)))))))))).	6	41	4	36	-30.1
ENSMUST00000187897	MSTRG.16858.1	.(((.(.((((((((((((((.(((((.(((((.(((.&.))).)))))...))))....).))))))))))))))))))	16	53	10	50	-42.8
ENSMUST00000142709	MSTRG.4540.1	.(((((((((((((..(((....(((((((((.&.))))).)))).)))..)))))).)))).))).	26	58	37	69	-30.1
ENSMUST00000137661	MSTRG.11030.1	.((((((.(((((..((((....((((((...(((((.&.)))))....))))))...)))).))).)).)))))).	1	38	10	47	-35.9
ENSMUST00000203549	MSTRG.2638.2	.(.((((((((((((((((.(((.((((.(((.&.))).)))).))).)))))...))))))).)))).).	10	42	3	39	-32.4
ENSMUST00000207718	MSTRG.857.2	(((.((.((((.((.(...(((((..(((.(((.((((((.&.)))))).))))))..))))).).)).)))).))))).	2	42	2	39	-32
ENSMUST00000126462	MSTRG.17043.1	.((.(((.(((((((((((.(((((((((((((.&.))))))))))))).))))........))))))).))).))	1	34	19	59	-38.5
ENSMUST00000205825	MSTRG.4014.1	((((((((......(((((.((((((...(((((.&.)))))..))))))...)))))......)))))))).	1	35	18	54	-33.4
ENSMUST00000126462	MSTRG.17043.1	((((..((((.(((((.(((((.((.(((..((((.((((.&.))))..)))).))).)).))))))))...)).))))))))	12	52	24	64	-35.2
ENSMUST00000040608	MSTRG.7934.2	.(((((((..(((((((..((((...((((((.&.))))))))))..))))))).))))))).	14	46	3	31	-35.9
ENSMUST00000138653	MSTRG.7107.6	.((((.(....(((.(((.((((((((.((((((.(((.&.))).)).))))))))).))).))).)))).)))).	19	57	4	39	-30
ENSMUST00000131345	MSTRG.9424.1	.((((.....(((((.....((((((...(((((..(((.&.)))..)))))...)))))))))))....)))).	19	58	3	36	-32.8
ENSMUST00000031402	MSTRG.7086.3	(((((((((((....(((((((((((..((((((((((((.&.)))))))).))))))))))))))).))))))...))))).	19	59	8	48	-46.6
ENSMUST00000174754	MSTRG.7385.1	.(((((((((..(((((((((.....(((.&.))).....)))))))))..))))))))).	27	56	37	66	-35.3
ENSMUST00000203549	MSTRG.2638.2	.(.(((((.((((.((((((.(((.&.))).)))))).)))).))))).).	35	59	37	61	-32.7
ENSMUST00000190169	MSTRG.4011.6	.(((((.(((.((.(((((...((((((((.&.))))))))..))))).)).))).))))).	20	50	4	33	-32.4
ENSMUST00000207499	MSTRG.20274.20	.((((((((....(((.((((..(((((((((.&.)))))))))..))))))).....)))))))).	18	50	25	57	-32.4
ENSMUST00000200363	MSTRG.11865.1	.(((((...((((((...((((.(((((((.&.))))).)).))))....))))))...))))).	27	57	22	54	-30.3
ENSMUST00000131345	MSTRG.9424.1	.(((((((.((((((((((......(((((((.&.)))))))))))))))))..))))))).	11	43	9	36	-37.4
ENSMUST00000207795	MSTRG.18836.2	.(((.(.((((((((((..(((((...((((.(((.&.))).)))))))))..)))...)))....))))).))).	18	53	9	47	-35.6
ENSMUST00000031402	MSTRG.7086.3	.(((((..((((((((.((((...((((((((((.&.))))))))))...))))))))))))..))).)).	14	48	4	38	-30.4
ENSMUST00000174754	MSTRG.7385.1	.((.(.(.(((((((((.(((((...((((.&.)))).)))))))))))))).).).)).	18	48	4	31	-35.4
ENSMUST00000142709	MSTRG.4540.1	.(((((..(((((....(((((((((((((.&.)))))))))))))....))))))))))	12	42	43	70	-42.1
ENSMUST00000190169	MSTRG.4011.6	(((((((((((((.(((..(((((((((((.&.))))))))...))).)))...)))...)))))))))).	1	31	2	40	-35.7
ENSMUST00000208927	MSTRG.2040.2	.(((((..((((((((((((((((..((((.&.)))).)))))))...))))))).))..))))).	27	57	23	56	-34
ENSMUST00000203549	MSTRG.2638.2	.((((((.((.((((((...((((.((((.&.))))...))))...)))))))).))..)))).	27	56	7	39	-34
ENSMUST00000207718	MSTRG.857.2	.((((((((((((((.((((((((..(((((.&.)))))..))))).)))..)))))).)))...))))).	5	36	2	39	-39
ENSMUST00000173605	MSTRG.9189.3	.(((.((((..(((((.(.(((((.((((.((.&.)).)))).)))).).).)))))..))))..))).	27	59	28	62	-37
ENSMUST00000126462	MSTRG.17043.1	.(((((((((((...(((..(((((((..(((.&.)))))))))))))...)))))))).)))	12	44	42	70	-31.2
ENSMUST00000040608	MSTRG.7934.2	.(((((.(((((((((((((.&.)))).).))))))))..))))).	40	60	10	33	-33.6
ENSMUST00000182238	MSTRG.4540.2	.(((((..(((((....(((((((((((((.&.)))))))))))))....))))))))))	12	42	43	70	-42.1
ENSMUST00000181190	MSTRG.7085.1	.(((((((.((((((((.((..((((.(((.((((.&.)))).))).)))))).))).))))).)).))))).	25	60	21	56	-35.9
ENSMUST00000200363	MSTRG.11865.1	((((((((((((((....((((((((.((.(..(((((((.&.)))))))..).)).)))))))))))))).)))).)))).	1	41	17	56	-43.5
ENSMUST00000131345	MSTRG.9424.1	.(((((.((.(((((((((.....((.(((((((.&.))))))).))...)))))....)).)).))))))).	26	60	3	39	-39.9
ENSMUST00000187458	MSTRG.6108.1	.((((((.((((((.(((....(((.&.)))...))).)))))).)))))).	5	30	42	66	-33.3
ENSMUST00000207795	MSTRG.18836.2	.((((.((..((((...((((((((.(((.&.))))))).)))).......))))...)).)))).	1	30	17	51	-34.7
ENSMUST00000187897	MSTRG.16858.1	.(((((((.(((((((.(((((((.((((((.&.)))))).))))))).)))))))...))).)))).	26	57	2	36	-48.3
ENSMUST00000174754	MSTRG.7385.1	.((((..((((((.(((.(((((.(((....((((.&.))))....))).))))).....))).)))))).)))).	9	44	15	53	-39
ENSMUST00000142709	MSTRG.4540.1	.((((...(((((..(((.(((((..((.&.)).))))).)))..))))).)))).	16	44	29	54	-32.6
ENSMUST00000137661	MSTRG.11030.1	.((((.((.....((((.((..((((.((((.(((.&.))).)))).))))...)).)))).....)).)))).	25	60	3	39	-32.5
ENSMUST00000139288	MSTRG.16134.2	.(((((((((((((...(((((((.&.)))))))...))))))...))))))).	27	51	17	44	-33.6
ENSMUST00000182238	MSTRG.4540.2	.((((...(((((..(((.(((((..((.&.)).))))).)))..))))).)))).	16	44	29	54	-32.6
ENSMUST00000131345	MSTRG.9424.1	.(((((((.....(((((((((.(((((.(((.&.))).))))).))))))))).....))))))).	21	53	7	39	-37.9
ENSMUST00000207795	MSTRG.18836.2	.((((..(((.(...(((.((((((.&.)))))).)))...).)))..)))).	26	51	17	42	-32.1
ENSMUST00000174754	MSTRG.7385.1	.((((.(((...(((((((((((((.&.)))))))))))))))).)))).	24	49	9	31	-36.1
ENSMUST00000142709	MSTRG.4540.1	.(((((((((((((((((((((.&.)).)))))).......))))))))))))).	36	58	28	58	-36
ENSMUST00000208358	MSTRG.2012.1	.((((.((...((((((.(((((..(((((((.&.))))))))))..)).)))))).....)).)))).	19	51	35	69	-32
ENSMUST00000208927	MSTRG.2040.2	.(.(((((...(((....((((((...(((((..(.((((.&.)))).)..))))).....))))))..))).))))).).	18	58	11	49	-34.9
ENSMUST00000182238	MSTRG.4540.2	.(((((((((((((((((((((.&.)).)))))).......))))))))))))).	36	58	28	58	-36
ENSMUST00000200363	MSTRG.11865.1	.(((((((((((((...((..((((((.((((((.&.)))))).))))))..)).......))))))..))).))))	9	43	15	55	-34.8
ENSMUST00000131345	MSTRG.9424.1	.(((((((((((..((((.((((((.((.&.)).)))))).))))..))).........)))))))).	19	47	2	39	-39.7
ENSMUST00000187458	MSTRG.6108.1	.((((((((((......((((...((((((..((.((.&.)).))..)))))).))))))))).))))).	17	54	34	64	-37.1
ENSMUST00000187897	MSTRG.16858.1	.((((((((((...((.(((((.(((((((.((((((.&.)))))).)))))))...))).)))))))))))))).	21	58	10	46	-40.9
ENSMUST00000107095	MSTRG.4504.2	.((((..(((((..((((.((((.(((.(((((.&.))))))))...)))).))))...)))..))..)))).	15	48	30	67	-33.8
ENSMUST00000174754	MSTRG.7385.1	.((((...((((((.(((((((((.(((....((((.&.))))....))).))).....)))))))))))).)))).	17	53	15	53	-38.2
ENSMUST00000181291	MSTRG.1632.1	.(.((((((((.(((((((.((((..((..(((((((.&.)))))))..))..)..))).))))))).))).))))).).	1	38	28	68	-31
ENSMUST00000173605	MSTRG.9189.3	.((((((.((.(((((.((((((.((.(((.(((((.&.))))).)))))...)))))).))))))))))))).	23	59	24	59	-39.8
ENSMUST00000131345	MSTRG.9424.1	((((.((.((((...((((((.(((...(((((((((.((.&.)).)))))))))....)))))))))..)))).)))))).	9	49	4	43	-37.4
ENSMUST00000174754	MSTRG.7385.1	.(((((((......(((.(((((((((...((((.&.))))...))))..))).)).))).......))))))).	15	49	29	67	-31.1
ENSMUST00000131345	MSTRG.9424.1	.(((((((......((((((((((.((((((.&.)))))).)))))..))))).....))))))).	25	56	7	39	-34.4
ENSMUST00000174754	MSTRG.7385.1	.((((..(((..((((((((....((((((..(((((((.&.)))).)))))))))))))))))..)))..)))).	9	48	4	38	-41.5
ENSMUST00000200707	MSTRG.18736.1	.((((((((.((((((((((.&.)))))))))).)))))))).	36	56	50	70	-30.6
ENSMUST00000144078	MSTRG.4015.1	.(((((((((((.(((((((.(((((((((.&.))))).)))).))))))).))))))))))).	19	49	4	35	-32
ENSMUST00000132571	MSTRG.13641.1	.((((((((.(((((((((((..((.&.))..))))))))))).)))))))).	5	30	32	57	-32.9
ENSMUST00000200363	MSTRG.11865.1	(((((((...((((((((.(((((((((((((.&.)))))))))))))...))))).).))....))))))).	1	33	4	42	-32.2
ENSMUST00000207795	MSTRG.18836.2	.((((.(((((...(((.((((((((.((((((.&.)))))).))))))....))))).))))).)))).	10	43	19	53	-36
ENSMUST00000132571	MSTRG.13641.1	.(((((((((.((........(((.(((((((.((((.&.)))).))))))).)))))))))))))).	14	51	2	30	-30.6
ENSMUST00000200363	MSTRG.11865.1	.(((((.(((.(((.(.((((((((((((.&.))))...))))))))).)))))).))))).	30	59	40	70	-33.5
ENSMUST00000040608	MSTRG.7934.2	((((.((.(((((((((.(((((.&.))))).).)))))))))).)))).	1	24	7	31	-30.6
ENSMUST00000187458	MSTRG.6108.1	(((.(((.((.(((((....(((((..((.(((((((((.&.))))))))).))..))))).....))))).)).))).)))	1	40	21	61	-33.7
ENSMUST00000187897	MSTRG.16858.1	.(((((((((..((.(((((((...(((((((.(((((((.&.)))))))..))))))).)))))))))...))))))))).	15	55	10	49	-41.2
ENSMUST00000200363	MSTRG.11865.1	.((((((((...((((((((((..((((((((.&.)))...))))))))))))))).)))))))).	7	39	17	48	-36
ENSMUST00000187458	MSTRG.6108.1	.(((.(.((((((((..(((((((.&.))))))))))))))).).))).	28	52	43	65	-30.8
ENSMUST00000174754	MSTRG.7385.1	.((((.(.((((((.((.(((((....(((((.&.)))))..))))).)).))))))))))).	12	44	5	33	-30.2
ENSMUST00000181291	MSTRG.1632.1	.(((((((((...(((((((((.....(.(((((((((.&.)))))..)))).)...)).)))))))..)))))).))).	17	55	28	67	-34.1
ENSMUST00000203549	MSTRG.2638.2	.((((.(((((.(.(((((....(((.((.(((((.((((.&.)))).))))))).)))..))).)).).))))))))).	6	46	17	54	-31.4
ENSMUST00000200363	MSTRG.11865.1	.((.((((((((((((((((((...((((.&.))))...))))))))).........))))))))).)).	8	37	26	64	-36
ENSMUST00000207795	MSTRG.18836.2	(((((((.((.((.(((..((((.((..((((((.&.))))))..)).)))))))))))..))))..))).	1	35	6	40	-31.7
ENSMUST00000136149	MSTRG.7070.1	.((((.((.(.(((((...(((((.(.((.(((.&.)))))).)))))..))))).).)))))).	9	42	30	59	-32.2
ENSMUST00000040608	MSTRG.7934.2	.(((..((((((((((......((.....(((((.(((.&.))).)))))..))...))))))))))...))).	13	51	3	36	-33.2
ENSMUST00000131345	MSTRG.9424.1	.(((((((...(((((((((........(((((.((((.&.)))).)))))...))).))))))....))))))).	13	51	2	37	-38.8
ENSMUST00000187897	MSTRG.16858.1	.(((((..((((...(((((....((.(((((((((((((.&.)))))...))))))))))....)))))..))))..)))))	11	51	11	51	-39.9
ENSMUST00000203549	MSTRG.2638.2	.(((.(((((((.(((..(((..(((((.&.))))).)))))).))))))).))).	32	60	45	70	-33
ENSMUST00000040608	MSTRG.7934.2	.((((((((...(((((((.(((.(((((...((((((.&.))))))..)))))..)))..)))...)))))))))))).	8	46	15	54	-38.3
ENSMUST00000185402	MSTRG.9423.3	.(((.((((((((...((((((...((((((((.&.))))))))...))))))...)))))))).))).	22	55	2	35	-37
ENSMUST00000187458	MSTRG.6108.1	.(((((((((.(((((((.(((((.(((((((.&.)))))))...)))))....))..))))).))))))))).	18	50	23	62	-30.8
ENSMUST00000208927	MSTRG.2040.2	(((((..(((((..((((.......(((((....((((((.&.))))))..)))))))))))))).)).))).	15	55	23	53	-30.2
ENSMUST00000173605	MSTRG.9189.3	.((((..((((((((((((.((..(((((..((((((.&.)).)))).))))).....))...)))).))))))))))))	6	43	15	55	-39.6
ENSMUST00000208927	MSTRG.2040.2	.(((((...((((((..((((((.(((.(((((((.&.))))))).)))))))).)..))))))....))))).	20	55	32	68	-34.9
ENSMUST00000181190	MSTRG.7085.1	.((.((((((((.(.((((.(((((.&.))))))))).).)))))))).)).	34	59	6	30	-32.1
ENSMUST00000138653	MSTRG.7107.6	.((((((...(((..((((.(((((((.(((.((.(((((.&.))))).)).)))..))))))).)))).)))...)))))).	18	58	21	61	-38
ENSMUST00000200363	MSTRG.11865.1	.(((((..(.(((((((.((.((..(((((.(((.((.&.)).))).))))).)).))))))).)).).))))).	3	40	4	39	-33.8
ENSMUST00000187897	MSTRG.16858.1	.(((((..((((((((.(((..((((((((((((.((((.&.))))))))..))))))))..)))..))))))))..)))))	20	59	12	52	-41.4
ENSMUST00000142709	MSTRG.4540.1	.(((.((.((.(((((((......((.((((((((((((.&.))))))))))))))........)))).))))).)).))).	15	54	16	56	-33.1
ENSMUST00000208709	MSTRG.17009.7	.(((((((((..(((((((((((.&.)))))))))))........))))))))).	7	30	41	70	-31.2
ENSMUST00000126462	MSTRG.17043.1	.((((((((..((((...(((((..((.((((((.&.)))))).))..))))))))))))))))).	3	37	18	47	-30.5
ENSMUST00000182238	MSTRG.4540.2	.(((.((.((.(((((((......((.((((((((((((.&.))))))))))))))........)))).))))).)).))).	15	54	16	56	-33.1
ENSMUST00000203549	MSTRG.2638.2	.(((((...((((((((.(.(((..((.(((.&.))).))..))).).))))))))...))))).	1	32	28	59	-31
ENSMUST00000187458	MSTRG.6108.1	.(((.(.((.(((.((((((....(((((...(((((.&.)))))...)))))..)))))).))).)).).))).	21	58	26	61	-33.8
ENSMUST00000207795	MSTRG.18836.2	(((..(((((.((((.(((.(((.(((.(((((.&.))))).))))))..))))).))))))).))).	1	34	24	56	-32
ENSMUST00000187897	MSTRG.16858.1	.((((((((....((.((.((.(((((((.(((((.&.)))))))))))).)).)).))..)))))))).	22	57	8	40	-30.4
ENSMUST00000126462	MSTRG.17043.1	.((((((((((.((((.((..((..(((((.&.)))))..)))).)).)))))))))).)).	21	51	41	70	-30.3
ENSMUST00000187897	MSTRG.16858.1	.((((((((((((((((.&.)))))))))))))))).	18	35	31	48	-35.9
ENSMUST00000200363	MSTRG.11865.1	.(((((..((((..(((((.((((((((.((.&.)).)))))))))))))))))))))).	5	36	21	47	-30
ENSMUST00000187458	MSTRG.6108.1	.((((.(((((((....((((...(((.((((.&.)))).)))...))))....))))))))))).	7	39	1	32	-31.8
ENSMUST00000187897	MSTRG.16858.1	.(((((((....((((((((((((..((..(((((((((.&.)))))))))..)).......))))))))))))))))))).	10	49	8	48	-40
ENSMUST00000187897	MSTRG.16858.1	((((..((((((..((((.((((.((.((((((.((.&.)).))).)))..)).))))..))))..)))))))))).	1	37	8	46	-35.5
ENSMUST00000173605	MSTRG.9189.3	.(((((((..((..((((.((((.((((((..(((.&.))).)))))).)))).))))...)).))))))).	11	46	15	49	-38.1
ENSMUST00000126462	MSTRG.17043.1	.((((((.(((((.(.....((((((((.&.)))))))).).))))).))))))	4	32	47	70	-30.1
ENSMUST00000132571	MSTRG.13641.1	.(((((((((.((((....(((((((.((((.&.)))))).)))))))))..)))).))))).	13	44	9	38	-30.2
ENSMUST00000200363	MSTRG.11865.1	.(((((((.....(((((.((..(((((..((((.(.(((.&.)))).))))..)))))..))...))))).....)))))))	10	50	15	55	-37.7
ENSMUST00000187458	MSTRG.6108.1	.((((((.((((.(.(.((((((((((.&.))))).)))))).).)))))))))).	5	32	42	68	-32.3
ENSMUST00000207795	MSTRG.18836.2	(((((.(((((((.((..(((.(((((((((.(((.(((.&.))).)))))).).)).))).))).))))))))))))))	14	53	19	57	-41.2
ENSMUST00000187897	MSTRG.16858.1	.(((((((..((..((((.(((..(.(((((((.(.&.).))))))).)..)))..))))...))...))))))).	11	46	2	40	-32.2
ENSMUST00000107095	MSTRG.4504.2	.((((((.(((.((.((((((((.&.))).))))))).))))))))).	21	44	25	47	-34.2
ENSMUST00000174754	MSTRG.7385.1	.((((((...((((....(((.((((..((.&.))..)))))))..)))).)))))).	1	31	10	35	-30.9
ENSMUST00000136282	MSTRG.4012.1	.(((((..(((((((((....(((((..(((((.&.)))))..))))))))))))))..))))).	26	59	19	48	-32.5
ENSMUST00000208927	MSTRG.2040.2	.(((((((..(((((((((((((((.&.))))...)))))))....)))).)).))))).	15	40	23	55	-39.1
ENSMUST00000203549	MSTRG.2638.2	.(((.(((.(((((((((((((..(((((.&.)))))..))).))))))..)))).)))..))).	6	35	34	67	-36.6
ENSMUST00000173605	MSTRG.9189.3	.(((((((((((((((..((.((((.&.)))).))..))))))....))))..))))).	17	42	19	50	-32.7
ENSMUST00000187897	MSTRG.16858.1	.(((((.((...(((((((..((((.((((((.&.)))))).))))..))))))).))..))))).	14	46	3	34	-42.3
ENSMUST00000203549	MSTRG.2638.2	.(((.((((.((((((((...((((.(((..(((.&.)))..)))))))...)))...)))))))))..))).	6	40	12	48	-34.2
ENSMUST00000138653	MSTRG.7107.6	.((((((......(.((((.(.((((((((..(((((.&.)))))..))))))))..)..)))).))))))).	14	51	9	42	-33.2
ENSMUST00000142709	MSTRG.4540.1	.(((((...(((...((((((.((.((..(((((.&.)))))...)).))))))))..))).......))))).	14	48	32	69	-32.8
ENSMUST00000203549	MSTRG.2638.2	.((((.(((((.(.(((((((.((((.&.)))).))))))).).))))).)))).	6	32	1	27	-36.6
ENSMUST00000173605	MSTRG.9189.3	.((((..((((((..(((((...(((((.&.))))).)))))..)))))))))).	15	43	32	56	-33.3
ENSMUST00000182238	MSTRG.4540.2	.(((((...(((...((((((.((.((..(((((.&.)))))...)).))))))))..))).......))))).	14	48	32	69	-32.8
ENSMUST00000159539	MSTRG.6057.1	.((((((..(((((.((((.(((((((.&.))))))).))))...)))))......)))))).	21	48	3	36	-31.1
ENSMUST00000131345	MSTRG.9424.1	(((.((.(((...(((((((...((((.((((.....(((.&.))))))).))))....)))))))...))).)).))).	3	43	3	40	-37.3
ENSMUST00000203549	MSTRG.2638.2	.(((.((..((((((..((.((((.((((.((((.&.)))).))))))))))..))))))..)).))).	12	46	36	68	-37.4
ENSMUST00000173605	MSTRG.9189.3	((((((((.((.....((((((..(((((((((.(.((((.&.)))).)))))).))))...)))))))).)))))))).	9	49	17	54	-39.9
ENSMUST00000181190	MSTRG.7085.1	.((((((....((((((((((...((((.&.)))))).))))))))....)))))).	9	37	11	37	-31.3
ENSMUST00000031402	MSTRG.7086.3	.((((.((((((..((((((((((((.&.))))))))......))))..))))))..)))).	8	34	10	43	-32.6
ENSMUST00000137661	MSTRG.11030.1	.((((.((((((.......((((...((((..((((((.&.))).)))..))))..))))......)))))))))).	10	48	3	39	-31.2
ENSMUST00000146529	MSTRG.20274.20	.((((.(((((..((((((((((((((((((.&.)))))))..)))))))))))..))))).)))).	27	58	3	36	-31.9
ENSMUST00000131345	MSTRG.9424.1	.(((((((((((..((((...((((((((.&.)))))))).....)))).....))))))))))).	21	50	8	42	-34.7
ENSMUST00000187897	MSTRG.16858.1	((.(((.((.(((..(((((.(.((((((((.&.)))))))).).)))))))).)).))).)).	1	32	1	31	-30.8
ENSMUST00000200363	MSTRG.11865.1	.((((.((((.((((((.(((.(.((((.((.&.)).))))).))).))))))...)))).)))).	12	43	33	65	-33.2
ENSMUST00000207795	MSTRG.18836.2	.((((((((((((.(((.((((((((.&.))))).))).))).)).......)))))..))))).	6	32	19	55	-31.4
ENSMUST00000136149	MSTRG.7070.1	.((((((((.....(((..(((((((((.((...(((((.&.)))))..)).)).)))))))))).....)))))))).	8	47	5	42	-33.2
ENSMUST00000174754	MSTRG.7385.1	.(((.((((.(.....(((.((((((((((.&.)))))))))))))...).))))))).	5	35	7	33	-31.1
ENSMUST00000142709	MSTRG.4540.1	.(((((....(.((.((.(((((...(((((((.((.(((.&.)))..)).)))))))))))).)).)))...))))).	13	53	34	70	-33
ENSMUST00000149309	MSTRG.6197.1	.(((((((((((((((((.((((((((.&.))))))))..)))))))...)))))))))).	25	52	12	43	-30.4
ENSMUST00000149309	MSTRG.2040.1	.(((((((..(.(((((((((...((((((((.&.))))..))))....))))))))).)..)))).))).	2	34	6	42	-36.2
ENSMUST00000149309	MSTRG.4540.2	.(((((....(.((.((.(((((...(((((((.((.(((.&.)))..)).)))))))))))).)).)))...))))).	13	53	34	70	-33
ENSMUST00000149309	MSTRG.16858.1	.((((...(((((((((.(((..((((((((((((.&.)))))))))))).)))))).)))))))))).	13	48	14	45	-31.2
ENSMUST00000149309	MSTRG.16157.1	.(((((((....((((((((((((((((((.&.)))))))).....)))))))))).....))))))).	25	55	19	55	-30.9
ENSMUST00000187458	MSTRG.6108.1	.((((((.....((((((.(((((((...((((.((((.&.))))..))))..)))))))......)))))).)))))).	9	47	20	59	-33.5
ENSMUST00000173605	MSTRG.9189.3	.((((((((.(((((((((........(((((.&.)))))........))).)))).)).)))))))).	28	60	25	59	-33.8
ENSMUST00000040608	MSTRG.7934.2	.(((((((((((((((((((........(((((.&.)))))))))))))).).))))))))).	24	57	27	54	-32.2
ENSMUST00000181190	MSTRG.7085.1	.(((((...((((((.((((((((.&.))))))).).))))))....))))).	1	25	3	29	-30.6
ENSMUST00000185402	MSTRG.9423.3	.((((.((..((...((..(((((..(((((.(((((.&.))))).))))))))))..)))).)).)))).	12	49	4	35	-30.3
ENSMUST00000207795	MSTRG.18836.2	(((((....(((((((.((...............((((((.&.))))))..)).)))))))))))).	17	57	17	41	-31.9
ENSMUST00000138653	MSTRG.7107.6	.(((((.(((((((((....(((((.&.)))))...)))))))))))))).	20	45	17	40	-30.7
ENSMUST00000187458	MSTRG.6108.1	.((.(((((((.(((.....((((..((((((.((((.&.))))..))))))...))))....))).....)))))))))	17	54	11	51	-32
ENSMUST00000208927	MSTRG.2040.2	.((((((((.(((.....((((((((((.(((((.&.))))))))))..))))).....))).)))))))).	17	51	18	53	-39.6
ENSMUST00000181190	MSTRG.7085.1	.((((((.((.(((.((((((..(((((((((((((.&.))))))).))))))))))).).)))...))..)))))).	24	60	4	43	-36.1
ENSMUST00000181291	MSTRG.1632.1	.(((((((((((.(((.(.((((....(((((((.&.)))))))..))))).))).)))))...)))))).	9	43	35	69	-32.6
ENSMUST00000132571	MSTRG.13641.1	.((((..((((((((.((((..((..((((((.&.)))))).))..)))))))))))))))).	19	51	29	57	-32.6
ENSMUST00000131345	MSTRG.9424.1	.((((((....((((.((((((((((((((..(((.((((.&.)))))))..))))))))..)))))))))))))))).	17	57	6	42	-36.6
ENSMUST00000181291	MSTRG.1632.1	.(((((((.((((((..((..(((.((..(((((((.&.))))))).)).)))..))..))))))......))))))).	12	48	28	68	-33.5
ENSMUST00000137661	MSTRG.11030.1	.((.(((.((.(((((((.(((((((((.((.(((((.&.)))))))))))).))))))))))))).))).)).	3	40	9	43	-32.4
ENSMUST00000138653	MSTRG.7107.6	.(((((.((((((((((((((((((.&.))).)))))))))..)))))).))))).	35	60	11	39	-33.4
ENSMUST00000200363	MSTRG.11865.1	.((((.(((((.(((((((((((((((((.&.)))))))).))))....)))))))))))))).	23	52	18	50	-33.7
ENSMUST00000200363	MSTRG.11865.1	.((((((((....(((.(((.....(((((((((((((.&.))))))).)))))).))))))...)))))))).	7	45	15	48	-37.5
ENSMUST00000181291	MSTRG.1632.1	.(((((((.(.((((.(((((((.((((.....(((((.&.))))))))).)))...)))).)))).).))))))).	5	43	34	70	-30.5
ENSMUST00000168978	MSTRG.18654.1	.(((((((((..(((.((((((((((((((.&.)))))))))))))))))...)))..)))))).	8	38	35	67	-31.2
ENSMUST00000182238	MSTRG.4540.2	.((((((((((((((((((((..(((.((.&.)))))..))).))))))))).........))))))))	13	42	33	70	-32
ENSMUST00000187897	MSTRG.16858.1	.((((...((((((((((((.(((.(..(((((((.&.)))))))..).))).))))))).)))))....)))).	19	54	6	43	-36.8
ENSMUST00000203549	MSTRG.2638.2	((((.((((..((((.((...(((.....((((...((((.&.))))...))))...))).))))))..)))).)))).	12	52	27	63	-35.3
ENSMUST00000070380	MSTRG.2530.3	.((((.(((...((((((((.(((((.&.))))).))))))))))))))).	29	55	33	55	-30.9
ENSMUST00000070380	MSTRG.2040.2	.((((....((((((.(((((..((.((((((((.&.))))))))))..)))))))))))..)))).	13	47	27	57	-36.1
ENSMUST00000070380	MSTRG.2638.2	.(((((((((.(((.((((..(((....(((((((.&.)))).)))..))).))))))))))..)))))).	24	59	27	60	-33.2
ENSMUST00000070380	MSTRG.2040.1	.(((((((((((.(((((((((((.(...((((.((.&.)).))))....).))))).)))))).))).)))))))).	21	57	19	58	-39.5
ENSMUST00000070380	MSTRG.20603.1	.((((((.(((((((.(..((((..((((((.&.)))))))))).).))))))))))))).	26	57	13	40	-31.3
ENSMUST00000070380	MSTRG.11033.1	.((((((..((..((....(((((((((.(((.&.))).)))))))))....))..)).)))))).	26	58	25	56	-30.5
ENSMUST00000070380	MSTRG.7934.2	.((((((.((..((.(((.((.(((((..((((.(((((.&.))))).)))).))))))).)))))..)).)))))).	5	44	3	39	-36.2
ENSMUST00000070380	MSTRG.7085.1	(((((((..((((((.......((.(((((..((((.(((.&.)))...)))).))))))))))))).))))))).	2	42	6	39	-30.1
ENSMUST00000070380	MSTRG.5570.1	.((((((.(((((((((((..........(((((((.&.)))))))))))))).)))))))))).	19	55	37	63	-32.6
ENSMUST00000070380	MSTRG.9084.1	.((.(((((((..(((((((((.&.)))))))))..))))))).)).	21	43	22	44	-33.2
ENSMUST00000070380	MSTRG.2638.1	.(((((((((.(((.((((..(((....(((((((.&.)))).)))..))).))))))))))..)))))).	24	59	27	60	-33.2
ENSMUST00000070380	MSTRG.16858.1	.((.((.((((.((((.((((((.......((((((((((.&.))))))))))....)))))))))).)))).)).)).	9	49	14	50	-38.8
ENSMUST00000070380	MSTRG.7974.1	((((.(((((......((((.((((.((((.(((((((((.&.))).))))))))))..))))))))....))))).)))).	8	48	8	47	-40.9
ENSMUST00000203549	MSTRG.2638.2	.(((.(((((((...(((((...(((.((((.&.)))).)))..))))).......))))))).))).	22	53	33	67	-33
ENSMUST00000173605	MSTRG.9189.3	.(((((....(((((((((...(((((((((((.&.)))))).))).))....))))))))).))))).	24	57	17	50	-32
ENSMUST00000187897	MSTRG.16858.1	((((((((((((..(((.(((((((((((....(((((((.&.)))))))))))))))))))))...)).))))..)))))).	15	55	7	47	-38.2
ENSMUST00000139288	MSTRG.16134.2	.((((.((((.(((.(((((((((((((.&.)))))))....))))))....))))))))))).	5	33	3	36	-30.6
ENSMUST00000138653	MSTRG.7107.6	(((.((((..(((((((.((..((((((((....((((((.&.))))))..))))))))..))..))))))))))).))).	4	44	31	69	-41.1
ENSMUST00000208927	MSTRG.2040.2	.((((((.....((..((.(((.....((((.((((((.&.)))))).))))..))).))..)).....)))))).	13	51	32	67	-31.4
ENSMUST00000200363	MSTRG.11865.1	.(((((.(((..((((..(((.(((((.(((((((.&.))))))).))).)).)))..))))..))).))))).	18	53	1	37	-31.7
ENSMUST00000187897	MSTRG.16858.1	((((((((.(((.....(((....(((((((.((((((((.&.)))))))).))))))).....)))....))).))))))))	8	48	2	42	-32.5
ENSMUST00000208358	MSTRG.2012.1	.(((((((..((((((((((..(((.(((((.&.))))).))).)))))))....))).....))))))).	24	55	33	70	-36.5
ENSMUST00000137661	MSTRG.11030.1	.((((.(((((.((.(((((((((..((((..(((((.&.))))).))))....))))))))).)).))).)).)))).	12	49	29	68	-36.6
ENSMUST00000208927	MSTRG.2040.2	.((.((((.((((((((.(((((.....((((((((((.&.)))))))).)).....)))))))))))))..)))).)).	18	56	6	45	-41.6
ENSMUST00000203549	MSTRG.2638.2	(((.((((...((((.((((((((..((((....((((((.&.)))))))))))))))))).).)))...))))))).	6	46	6	41	-39.8
ENSMUST00000173605	MSTRG.9189.3	.(((((.((((((((((.&.)))))))))).))))).	35	52	19	36	-34.2
ENSMUST00000040608	MSTRG.7934.2	.(((((((.(((.((((..(((((((((.&.)))).)))))..))))..))).))).)))).	17	45	9	40	-33.8
ENSMUST00000181190	MSTRG.7085.1	.(((((...((((((.((..((..((((...((((((((.&.))))))))....)))).)))).))))))))))).	16	55	9	43	-34.5
ENSMUST00000138653	MSTRG.7107.6	(((..(((((..(((((((((((((...(((((...((((.&.)))))))))...)))))..)).)))))))))))))).	18	58	31	68	-35.2
ENSMUST00000200363	MSTRG.11865.1	.(((((((((((..(((((......(((((.&.)))))......)))))..)))))).))))).	14	44	3	34	-31.5
ENSMUST00000187897	MSTRG.16858.1	.(((((((((.(((((((((..(((((((..((.(((.&.)))))..))))))))))))))))...))))))))).	23	60	2	38	-45.2
ENSMUST00000126462	MSTRG.17043.1	.((((.((((((((...(((.((((.(((.&.))).)))))))..)))))))))))).	3	32	42	68	-35
ENSMUST00000131345	MSTRG.9424.1	.(((..(((((((((..((.(((((....((((((.((.&.))))))))....))))).))....)))))))))..))).	7	45	4	43	-38.1
ENSMUST00000187897	MSTRG.16858.1	(((.(((((((((.((((...(((.(((....((((((((.&.))))))))))).)))....).))))))).)))))))).	5	45	5	43	-41.6
ENSMUST00000208927	MSTRG.2040.2	.(((..((((.(.((.((.(((((((((.(((((((.&.)))))))))).)))))))))).).))))..))).	4	40	30	64	-39.7
ENSMUST00000173605	MSTRG.9189.3	.((((((((((.((((.(((((.(((((.((((.&.)))).)))).).)).))).)))).)))))....))))).	2	35	14	53	-36.1
ENSMUST00000208709	MSTRG.17009.7	.(((((((((((((.((((((((.&.)))))))).)))))).))))))).	36	59	44	68	-37.5
ENSMUST00000126462	MSTRG.17043.1	.((((((((((((((((((((((((..((((.&.))))...)).))))))..))))))....))..))))))))	26	57	24	64	-37.4
ENSMUST00000181190	MSTRG.7085.1	(((((((.(((.(((.((....(.((.(((..(((((.((.&.)))))))))).)).)..)).)))))).))))))).	3	43	2	37	-36.2
ENSMUST00000185402	MSTRG.9423.3	.((((((..(((..(((((((.&.)))))))..)))..)))))).	24	45	13	34	-31.4
ENSMUST00000131345	MSTRG.9424.1	.((((((...(((..(((((.(((..(.(((((((((.&.)))))..)))))))).)))))))).)))))).	23	60	6	38	-33.3
ENSMUST00000187897	MSTRG.16858.1	.(((.(((((((((.((..((((((..(((.(((((.&.))))).))).))).)))..)).).))))))..)).))).	4	40	10	49	-38.3
ENSMUST00000207795	MSTRG.18836.2	.((((((.((((.(((((.(((.(((.&.))))))..))))....).)))).)))))).	28	54	17	47	-30.6
ENSMUST00000137661	MSTRG.11030.1	(((.(((((((..(....((.(((((((((((((.&.)))).))..)))).))).))...).))))))))))	1	35	35	70	-30.1
ENSMUST00000208927	MSTRG.2040.2	.(((((....(.((((((...((((((.(((((((.&.)))))))))))))...)))))).).....))))).	1	36	33	68	-40.8
ENSMUST00000203549	MSTRG.2638.2	.((((((.(((((...((((((..(((.((.(((((..((.&.)).))))).)).).))..))))))))))))))))).	14	54	9	45	-44.2
ENSMUST00000173605	MSTRG.9189.3	((((.(((((....(((((((((((((((.((((((.&.)))))).)))))).)))))))))))))).)))).	1	37	27	61	-47.7
ENSMUST00000208709	MSTRG.17009.7	.((((.(((((..((.(((((((((((((.&.)))))..)))).)))).)).)))))..)))).	5	34	34	66	-31.5
ENSMUST00000181190	MSTRG.7085.1	.((((.(.(..((((......((((((((((.&.))))))))))))))..).).)))).	3	34	5	30	-32.2
ENSMUST00000159539	MSTRG.6057.1	.(((((((.((((((((((.((((.(((((.&.))))).)))).)))).)))))).)))..)))).	4	34	1	34	-32.9
ENSMUST00000138653	MSTRG.7107.6	.((.((((((((((.......((((((..((((.(((.&.))).))))....))))))........)))))))))).))	23	60	27	66	-34.9
ENSMUST00000200363	MSTRG.11865.1	.((((((.(((((((.(((.....((((((((.&.))).)))))))).)).))))))))))).	22	54	39	67	-33.7
ENSMUST00000131345	MSTRG.9424.1	((((.((((((((....((.((((((.&.))))))))...)))))))).)))).	1	27	7	32	-31.1
ENSMUST00000207795	MSTRG.18836.2	.((((.(((((.((((..((....((((..((((.&.)))).))))....)).)))).))))).)))).	20	54	17	49	-35.6
ENSMUST00000187897	MSTRG.16858.1	(((((((..((((((((...(.(((((((((((.&.))))))))))).)....)))).))))))))))).	1	34	11	45	-38.4
ENSMUST00000174754	MSTRG.7385.1	.((((.((...(((((((((((..(((((...((((((.&.))))))...))))))))))))))))...)).)))).	15	53	10	46	-44.1
ENSMUST00000208927	MSTRG.2040.2	(((((..(((.....((((.((((((...((..(((((((.&.)))))))..)))))))))))))))....))))).	17	57	33	67	-34.4
ENSMUST00000203549	MSTRG.2638.2	.(((..(((.((((((((((((((.....((...((((((.&.)))))).))))))))))..)).))))..)))))).	17	57	27	62	-36.9
ENSMUST00000173605	MSTRG.9189.3	(((((((((...(((.((((((.(((..((((.&.)))).))).)))..))).))).....)))).))))).	1	33	14	51	-37
ENSMUST00000040608	MSTRG.7934.2	.(((((..((.(((.(((((.(((((((.&.)))))..)).))...))).))).))))))).	3	31	2	33	-32.3
ENSMUST00000181190	MSTRG.7085.1	.(((((((((.((((..(((.....((((((.&.))))))....)))..))))..))))))))).	6	37	11	42	-34.2
ENSMUST00000187897	MSTRG.16858.1	.(((.((((.(((..(((......((((((....((((((.&.))))))))))))...))).))))))).))).	18	58	15	46	-30.8
ENSMUST00000190724	MSTRG.4504.14	.((((.(((((((((...((((((((..((((.&.)))).))))))))....))).)))))).)))).	22	54	18	51	-33.4
ENSMUST00000190724	MSTRG.13016.1	.((((((((((....(((((((((.(((.&.))).)).)))))))...)))))))))).	8	36	35	63	-37.1
ENSMUST00000190724	MSTRG.7085.1	.((((((((((((....(((...((.(((.((((.&.)))).))).)))))....)))))).)))))).	5	39	25	57	-33.9
ENSMUST00000190724	MSTRG.7705.1	((((((....(((((((.........((.((((.(((.&.)))))))))..........)))).)))...)))))).	1	38	30	67	-31.6
ENSMUST00000190724	MSTRG.7934.3	.(((((((.((((((((((.((.((((.(((.&.))))))))))))))))..))).))))))).	27	58	15	45	-38
ENSMUST00000208927	MSTRG.2040.2	.(((((.....(((((.(((((((((..((.(((.&.))))).))))))))).)))))..))))).	8	42	9	38	-33.3
ENSMUST00000203549	MSTRG.2638.2	.(((((((.((..((((((((((((((.((..((((.&.))))..)).))))).)))).))))).))))))))).	6	42	14	50	-37.8
ENSMUST00000128914	MSTRG.17487.1	.(((((((((((..((.(((..(((...((((((.&.)))))).)))..)))))))))))))))).	20	54	20	49	-30
ENSMUST00000181190	MSTRG.7085.1	.((((((((((.....((.((((((((((.((((.(((.&.))))))).))))).))))).))))))))..)))).	6	44	1	36	-33.1
ENSMUST00000187897	MSTRG.16858.1	.(((.((((.((((.((...(((((((((.(((((.&.)))))))))))))))).)))).))))..))).	7	42	17	49	-32.5
ENSMUST00000181190	MSTRG.7085.1	.(((((((((((((......((((((((.(((((.&.)))))))))..))))...)).)))...)))))))).	25	59	32	68	-31.7
ENSMUST00000180820	MSTRG.982.1	(((((((((.(.((.((.(((((.((((((.&.)))))).))))).)))).).))))))))).	1	31	10	40	-32.6
ENSMUST00000208927	MSTRG.2040.2	.((((((((((((..(((.(((.&.))).)).)..)))).)))))))).	10	32	23	47	-30
ENSMUST00000203549	MSTRG.2638.2	.(((((((.((.(.((((.((.(((((((((.&.)))))))))..)).)))).).)).)))..)))).	2	33	6	40	-39
ENSMUST00000173605	MSTRG.9189.3	.((((((((.((((.((.((..(((((((.&.)))))).)..)).))))))..))))).))).	3	32	31	62	-35.7
ENSMUST00000181190	MSTRG.7085.1	.((((...(((.(((.((((..((((((.&.))))))..)))).))).))).....)))).	3	31	21	51	-32.2
ENSMUST00000131947	MSTRG.9352.1	.((((.....((((...(((((((((.&.)))))))))......))))....)))).	2	28	22	50	-31.4
ENSMUST00000131345	MSTRG.9424.1	.(((((((((((((((((((.&.))))))))........))))))))))).	39	59	14	42	-30.5
ENSMUST00000203549	MSTRG.2638.2	((((...((((((((((((........(((((..((((((.&.))))))..))))))))))))))))).)))).	18	58	31	62	-39.6
ENSMUST00000200363	MSTRG.11865.1	.(((.(((((((((((.(((((..(((((.((((((((((.&.))))))))))))))))))))))))))..)))))..))).	11	51	21	60	-43.6
ENSMUST00000107095	MSTRG.4504.2	.(((((((((..((((.((.((((..((((..((((.&.))))...))))..)))))).))))...)))).))))).	8	44	26	64	-40.8
ENSMUST00000187458	MSTRG.6108.1	.(((.(.(((((..(((((((((.((((((((.&.))))))))..))))))...)))..))))).).))).	2	34	23	59	-38
ENSMUST00000208927	MSTRG.2040.2	.(((((((.(((.((((...((((((((((.&.))))..))))))..))))))).))))))).	11	41	24	54	-34.3
ENSMUST00000173605	MSTRG.9189.3	.((((((((.((((..((((.(((((.(((.&.)))...)))))))))..))).).)))))))).	11	41	34	66	-33.8
ENSMUST00000181190	MSTRG.7085.1	.(((((((.((((((((((.(((((((.&.))))))).)))))).)))).))..))))).	8	35	26	56	-31.2
ENSMUST00000098537	MSTRG.4504.14	.((((.(.((((((((.(((((((((((.(((.&.))).))).)))))))).)))))).)).).)))).	22	54	31	65	-39.6
ENSMUST00000098537	MSTRG.13016.1	.((.(((((((((.(((((.(((.(.((((.(((.((((.&.)))).))).)).)).).))).).)))))))).))))))).	15	54	30	70	-39.6
ENSMUST00000098537	MSTRG.8330.1	.((((((.((((((..(((((((...((((..(((((.&.)))))...))))..)))))))..)))))).)))))).	12	49	24	61	-34.6
ENSMUST00000098537	MSTRG.5645.1	.(((((..(((...(((..(((((((.(((((.&.))))).))))))).)))...)))..))))).	20	52	31	62	-31.3
ENSMUST00000098537	MSTRG.9275.6	.(((((.((((((((((((.((((..((.&.))..))))))))).....)))).)))))))).	8	36	38	70	-30.5
ENSMUST00000098537	MSTRG.20274.14	.((.((.(((.(((((((((((((((((.&.)))))).)))))))).))).))).)))).	15	43	10	39	-32.9
ENSMUST00000098537	MSTRG.4504.1	.((((..((((..((((..(((((((((((((((.&.))))))))))).)))).))))..)))).)))).	25	59	13	46	-30.7
ENSMUST00000098537	MSTRG.9084.1	.(((.(((.(((((....((((...((.(((((((((.&.))))).)))).)).....)))).....)))))))).))).	12	49	5	45	-35.7
ENSMUST00000098537	MSTRG.7705.1	.(((((..((((..(((.(((((..(((((.&.)))))..))))))))..))))))))).	23	53	41	68	-32.7
ENSMUST00000098537	MSTRG.4012.1	.((((.(((.....(((.((((((((.(((((..((((.&.)))).)))))..)))).)))).)))))).)))).	9	47	6	40	-37.3
ENSMUST00000098537	MSTRG.20274.15	.((.((.(((.(((((((((((((((((.&.)))))).)))))))).))).))).)))).	15	43	10	39	-32.9
ENSMUST00000098537	MSTRG.19334.1	.(((((....((((((((....((.((((.(((((.&.)))))))))))......))))))))))))).	18	53	30	61	-33.7
ENSMUST00000098537	MSTRG.4504.2	.((((..((((..((((..(((((((((((((((.&.))))))))))).)))).))))..)))).)))).	25	59	10	43	-30.7
ENSMUST00000098537	MSTRG.7934.3	.((((((((((((.((((((.(((((((.&.))))))))))))))).))))......)))))).	27	55	13	46	-38.3
ENSMUST00000208927	MSTRG.2040.2	.((((..(((.((((....(((((..((((.((((((.&.)))).)).))))...)))))..))))))).)))).	23	60	23	58	-31.6
ENSMUST00000203549	MSTRG.2638.2	.(((((((..(((((....(((((((((.&.))))).))))............)))))))))))).	30	58	35	70	-33.6
ENSMUST00000040608	MSTRG.7934.2	.((((((((.((..(((((...((((.....((((.&.))))....))))...)))))..))..)))))))).	18	53	9	44	-36.7
ENSMUST00000181190	MSTRG.7085.1	.(((((....(((((.((((((.....((((((.((((.&.))))))).)))...)))))).))).))...))))).	22	60	18	54	-32.4
ENSMUST00000207795	MSTRG.18836.2	.((((((.(((((.......(((((((...((((.(((.&.))).))))..)).)))))...))))).)))))).	9	47	20	54	-33.3
ENSMUST00000126462	MSTRG.17043.1	.((((((.(((...(((((((.((((..(((.&.)))..)))))))))))))))))))).	29	60	42	68	-32.6
ENSMUST00000138653	MSTRG.7107.6	.((((((.(.((((........(((..(((((((((.(((.&.))).))).)))))).)))......)))).).)))))).	8	48	5	43	-33.6
ENSMUST00000200363	MSTRG.11865.1	.(((((.(.((((((((((.(((..(((((((.&.))))))))))))))))))))).))))).	14	46	17	45	-33.7
ENSMUST00000207795	MSTRG.18836.2	.(((((((((((((((((((((.....((((.&.)))))))))))....).))))......))))))))).	29	60	18	55	-37.6
ENSMUST00000205825	MSTRG.4014.1	.(((((...(((((((.(((((.((((((.&.)))))).)))))...)))))))...))))).	3	32	36	67	-32.8
ENSMUST00000207718	MSTRG.857.2	.((((.(((..(((....((((((.(((((.((((.&.)))))))))))...))))..)))..))).)))).	9	44	33	67	-30.3
ENSMUST00000200363	MSTRG.11865.1	.((..((((((((((((.((((((((((((((.&.)))))))))))..))).))))).))...)))))..)).	15	47	29	67	-37.5
ENSMUST00000187458	MSTRG.6108.1	.(((((..(((.(((.(((((....(((((..(((((.&.)))))..)))))....))))).))).)))))))).	23	60	33	68	-37.9
ENSMUST00000174754	MSTRG.7385.1	.((((((((.((..(((((.(((.((..(((..((((((.&.)))))))))..)).)))..)))))..)))))).)).)).	21	60	22	61	-32.8
ENSMUST00000139288	MSTRG.16134.2	.((((((((((((((((.......((((((.&.)))))).....))).)))))).))))))).	30	60	2	32	-30.5
ENSMUST00000207795	MSTRG.18836.2	(((((((.((.(((((....(((((((.&.))))))).)))))......)).))))))).	1	28	14	44	-32.1
ENSMUST00000208927	MSTRG.2040.2	.(((.((((((((((((((.&.))))).)))))))))))).	19	38	49	68	-30.6
ENSMUST00000203549	MSTRG.2638.2	((((((.((((..((..((((.((.(((((.....(((((.&.)))))...)))))..)).))))))..)))).)).)))).	8	48	15	54	-33.9
ENSMUST00000138653	MSTRG.7107.6	.(((((...((((...((((....(((((((...((((.&.)))).)))))))))))...))))...))))).	10	48	36	68	-30.9
ENSMUST00000187897	MSTRG.16858.1	((.(((...(((((.((((((((((((...((.(((((((.&.))))))).))))))))).).)))).)))))..))).)).	12	52	6	45	-42.5
ENSMUST00000208927	MSTRG.2040.2	.((((((.((.(((((((.((.(((...(((((.&.)))))...))).)).))).)))).))...)))))).	24	57	30	66	-37.4
ENSMUST00000187897	MSTRG.16858.1	.(((((.(((.((((((......((((((.&.))))))....)))))).))).))))).	28	57	2	29	-34.1
ENSMUST00000173605	MSTRG.9189.3	.((((.(((...(((((((((.(((.((((((.&.)))))).))).))))..)))))...)))...)))).	3	35	27	63	-33
ENSMUST00000173605	MSTRG.9189.3	.((((((.(((((((((((((....((((((((.&.)))))))).))))))....)))).))))))))).	3	36	21	55	-35.5
ENSMUST00000187897	MSTRG.16858.1	.(((((((((.....((((((((...(((..((((((((.&.)).))))))..))).))))))))))))))))).	15	54	21	54	-38.4
ENSMUST00000190169	MSTRG.4011.6	.((((((((...((((((..(.((((((((.&.))))))))..)..)))))))))).)))).	3	33	4	33	-30.2
ENSMUST00000208927	MSTRG.2040.2	((((((.(((.((....(((((((((.&.))))))))).....)).))))))))).	1	27	20	47	-30.5
ENSMUST00000200707	MSTRG.18736.1	(((((((((.....(((((..(((((.....(((.(((((.&.))))).))).....)))))))))).....))))))))).	11	51	9	48	-33.5
ENSMUST00000153523	MSTRG.14303.1	.(((((((((.(((..(((((((((((.&.)))))))))))..).)).))))))))).	9	36	41	69	-35
ENSMUST00000199721	MSTRG.7737.1	.(((((((((.(((((..((((.((((.&.)))).))))..))....)))))))))))).	2	29	12	42	-30.8
ENSMUST00000174754	MSTRG.7385.1	.(((..(((((((((((((...((((..(((..(((.&.)))..)))..))))..)))...)))))))))).))).	9	45	13	50	-39.8
ENSMUST00000142709	MSTRG.4540.1	((((((((((....(((((.((((....(((((((.&.))))))))))).))))).....)))))))))).	1	36	22	55	-34.3
ENSMUST00000040608	MSTRG.7934.2	.((((((.((((((((((.((((((((.(((.&.))).))))))))))))))...)))).)))))).	23	54	32	65	-32.3
ENSMUST00000182238	MSTRG.4540.2	((((((((((....(((((.((((....(((((((.&.))))))))))).))))).....)))))))))).	1	36	22	55	-34.3
ENSMUST00000207795	MSTRG.18836.2	.(((((((((....((((((...((..(((.((((.(((.&.))).)))).)))..))....)))))))))).))))).	16	55	4	41	-34.3
ENSMUST00000205825	MSTRG.4014.1	(.(((((.(((((.(((((((.....((((.(((((((((.&.))))))))).))))..))))).)))))))..))))).).	12	52	29	68	-35.4
ENSMUST00000142709	MSTRG.4540.1	.((((.((((((((((((.((((((((((.&.)))))))))))).))))))).))).)))).	27	56	12	42	-31.8
ENSMUST00000182238	MSTRG.4540.2	.((((.((((((((((((.((((((((((.&.)))))))))))).))))))).))).)))).	27	56	12	42	-31.8
ENSMUST00000138653	MSTRG.7107.6	.(((.(((((((((...((..(((((((((.&.)))))))))))...)))))))))))).	25	55	11	38	-33.1
ENSMUST00000187897	MSTRG.16858.1	.(((((((..(((((((.(((((((.&.)))))))..))))))).))))))).	33	58	29	54	-30.7
ENSMUST00000040608	MSTRG.7934.2	.(((..((.((((((..(((((((((.&.)))))))))...........)))))).))..))).	11	37	4	39	-31.5
ENSMUST00000173605	MSTRG.9189.3	.((..((((((((.((.(..(((....(((((((((.&.)))))))))......)))..)))))))))))..)).	20	56	23	59	-30.8
ENSMUST00000208709	MSTRG.17009.7	.(((((((((((((.(((.(((((((.((.&.)).)))))))))).).))))))))))))	6	35	42	70	-30.3
ENSMUST00000040608	MSTRG.7934.2	.((((((.((((..(((.(((((..(((.&.)))..))))).)))...)))))))))).	22	50	7	35	-33.7
ENSMUST00000131345	MSTRG.9424.1	(((((...((..(((((....((((((((((.(((.&.))).)))))))))).))))).))...))))).	1	36	4	36	-35.8
ENSMUST00000187458	MSTRG.6108.1	.((((.(((.(.(.(((.(((((((((.(((((.&.)))))..))))).)))....).))).).).))))))).	11	44	27	65	-31.4
ENSMUST00000174754	MSTRG.7385.1	.((((.((.(((((((((.((((.&.))))))))))))).)))))).	12	35	31	52	-30.1
ENSMUST00000208927	MSTRG.2040.2	(((((((.....((((.(.(((....((((((.((((((.&.))))))..)))))).....))).)))))))))))).	1	40	20	56	-31.3
ENSMUST00000207795	MSTRG.18836.2	.(((((((((((((((((.&.)))))))))))).))))).	35	53	38	57	-31.5
ENSMUST00000107095	MSTRG.4504.2	.(((((...((((((((((((.(((((.&.))))).)).))))))))))...))))).	28	55	31	59	-37.6
ENSMUST00000142709	MSTRG.4540.1	.(((.((((((..(.((..((.((.((.((.((.&.)).)))))).))..)))..))))))))).	24	57	29	58	-30.1
ENSMUST00000208358	MSTRG.2012.1	.(((((..((((((((((((((.&.))))).)))))))))..))))).	38	60	1	24	-30.8
ENSMUST00000182238	MSTRG.4540.2	.(((.((((((..(.((..((.((.((.((.((.&.)).)))))).))..)))..))))))))).	24	57	29	58	-30.1
ENSMUST00000200363	MSTRG.11865.1	.(((.((..(((((((((..((((((((((((.&.))))..)))))))).))).)))..)))..))))).	24	56	33	68	-32.9
ENSMUST00000131345	MSTRG.9424.1	.((((((...(((((((((.(.(((((.((..(((.&.)))))))))).).)))))))))...)))))).	1	36	3	35	-39.6
ENSMUST00000187897	MSTRG.16858.1	(((.((((((..(((((....(.((((.(((((((.&.))))).)))))).).......)))))..)))))).))).	1	36	12	51	-34.2
ENSMUST00000173605	MSTRG.9189.3	.((((.(.(((((..((((..((((.(((((((((.&.)))))).))).))))....))))..)))))).)))).	13	48	19	56	-38.2
ENSMUST00000138653	MSTRG.7107.6	.((((.((((((((.((((((((((.&.)))))))))))))))))))))).	2	27	20	43	-32.4
ENSMUST00000187897	MSTRG.16858.1	.(((((((((((((..(((((.(...(((((.((.&.)).))))).))))))..).)))).....)))))))).	26	60	10	47	-32.6
ENSMUST00000181190	MSTRG.7085.1	.(((((..(((.(((...((((.(((((((((((((.((.&.))))))).)))).))))..))))...))).)))))))).	21	60	2	41	-31.2
ENSMUST00000207795	MSTRG.18836.2	.((((.(((((((..((((((.(((.&.))).)))))).........))))))))))).	9	34	20	51	-33.2
ENSMUST00000128914	MSTRG.17487.1	.(((((.(((..(((..((((((((((.&.))))))).)))...))).))).))))).	22	49	32	60	-31.3
ENSMUST00000131345	MSTRG.9424.1	.(((.(((.((((((...(.((((((((.(.(((.&.))).).))..)))))))...))))))..))).))).	16	50	3	39	-31.1
ENSMUST00000203549	MSTRG.2638.2	.((.(((((((((((.((..((((((.&.))))))...)).))))))))))))).	32	58	43	69	-32.4
ENSMUST00000142709	MSTRG.4540.1	.((((((((.((..(((...(((((((.(((((..(((.&.))).))))).)))))))...)))..)))).)))))).	16	54	33	70	-37.2
ENSMUST00000071219	MSTRG.2012.1	.((((((..(((((((...((((((((((((((((.&.))))))).))).))...)))))))))))..)))))).	20	55	18	55	-38.7
ENSMUST00000071219	MSTRG.2530.3	.(((((((.((((.((....(.((((((.(((((.&.))))..).)))))).).....)).))))))))..))).	20	54	23	61	-39.3
ENSMUST00000071219	MSTRG.11030.1	.((((.(((((.....(((((((......(((((.(((.&.))).)))))))))))).....))))).)))).	17	55	7	39	-33.3
ENSMUST00000071219	MSTRG.2277.1	.(((.(((((((((.(((((((.&.)))))))))))))).))))).	1	23	25	46	-31.4
ENSMUST00000071219	MSTRG.2040.2	((((..(.((((((.(((.((((.((((((.(((((.(((.&.)))))))).)).)))).)))).))).)))).))).)))).	6	46	16	56	-42.4
ENSMUST00000071219	MSTRG.4504.14	.((((((((.(((..((....((...((((.&.))))...))....)).))).)))))))).	21	51	17	46	-31.4
ENSMUST00000071219	MSTRG.2638.2	.(((((((((...(.(((.((((((((.((((..(.((((.&.)))).).)))))))).))))))).)...))))))))).	11	51	16	54	-46.7
ENSMUST00000071219	MSTRG.35.1	.(((.(.(((((..(((.(((((((((((((((.&.)))).).))))).)..)))).)))))))).).))).	21	54	33	69	-31.5
ENSMUST00000071219	MSTRG.9189.3	.(((((((..(((...((((.(((.(((((.&.)))))))))))))))..))))))).	14	44	28	53	-30.8
ENSMUST00000071219	MSTRG.2040.1	.(((((.((((.((.((((((((..((.(((((.&.))))).)).)))))))).))))))))))).	24	57	35	65	-38.7
ENSMUST00000071219	MSTRG.5645.1	.((((((.((.(((((.((.((((..(((((((.((((.&.))))..))))).)).)))).)).))))).)).)))))).	18	56	12	51	-35.4
ENSMUST00000071219	MSTRG.20603.1	.((((((...((((((.(..(.((.(((((((.&.)))))).).)))..).))))))....)))))).	20	52	15	48	-35
ENSMUST00000071219	MSTRG.17009.7	.(((((((...........(((((((.(.(((((.(((((.&.))))).)).))).))))))))))))))).	17	57	28	57	-30.9
ENSMUST00000071219	MSTRG.6609.1	.((((...((((.(((((((((....(.((((.(((((.&.))))).)))))..)))))))))....)))).)))).	16	54	11	47	-41.2
ENSMUST00000071219	MSTRG.4540.2	.((((((((.((..(((...(((((((.(((((..(((.&.))).))))).)))))))...)))..)))).)))))).	16	54	33	70	-37.2
ENSMUST00000071219	MSTRG.7085.1	.(((.((.((((.((((((..((((.(((((.((.((.&.)).)).)).))).))))..)))).)).)))).)).))).	17	54	2	41	-41.8
ENSMUST00000071219	MSTRG.17009.2	.(((((.((((..(((((((.(.(((((.(((((.&.))))).)).))).))))))))..))))))))).	23	57	28	61	-38.7
ENSMUST00000071219	MSTRG.9084.1	.((((....(.((.((.(((.(((...((((((((.&.))))))))....))).))).)))).)...)))).	16	51	2	36	-34.8
ENSMUST00000071219	MSTRG.11865.1	.(((((.((((..(((.(((((......((((.&.)))).....))))).)))...))))))))).	20	52	5	36	-32.7
ENSMUST00000071219	MSTRG.2638.1	.(((((((((...(.(((.((((((((.((((..(.((((.&.)))).).)))))))).))))))).)...))))))))).	11	51	16	54	-46.7
ENSMUST00000071219	MSTRG.9424.1	(((.((((((((((((...((((.((.(.(((.&.))).).)).))))...))))))))...)))).))).	1	33	2	38	-39.2
ENSMUST00000071219	MSTRG.6108.1	.((((((....((((((((.(((((.((((..((.&.))..)))).)))))..)))))))))))).)).	16	50	36	68	-35.4
ENSMUST00000071219	MSTRG.13019.2	.((((((....((((((....((((((.((((..((((.&.))))..)))).))).)))...))))))....)))))).	19	57	25	63	-35
ENSMUST00000071219	MSTRG.18836.2	.(((((.((((((((((.((((((.&.)))))).))))))).)))...))))).	32	56	12	39	-33.4
ENSMUST00000071219	MSTRG.6156.1	.(((((.((.(((.((((((((.....(((((((((((.&.))))))))))))))).)))).))).)).))))).	7	45	8	42	-44.3
ENSMUST00000071219	MSTRG.8007.2	.((((((((..((((..((..(.(((.(((.(((.&.))).))).))))..))..)))).)))))))).	19	53	13	45	-39
ENSMUST00000071219	MSTRG.8668.1	.(((((....((.((((..((((((((((.&.)))).)))))).)))).))))))).	3	32	40	65	-32.9
ENSMUST00000071219	MSTRG.16136.1	.((.(((.(.((((((..(((((((((.&.))))))))).)))))).)))))).	26	53	1	25	-31.8
ENSMUST00000071219	MSTRG.4012.1	.((((((((((((.(((((((((..(((((..((((.&.))))..)))))..))))...))))))))).)))))).)).	16	52	6	46	-41.8
ENSMUST00000071219	MSTRG.1632.1	.(((((((((..((((.(((((.((((((((.&.)))))).)).)))))..))))..)))..)))))).	20	51	27	62	-32.3
ENSMUST00000208927	MSTRG.2040.2	.(((((....((((((((((.&.))))))))))...))))).	9	29	47	66	-32.5
ENSMUST00000203549	MSTRG.2638.2	.((((((....(((((((((.(((((.(((((.&.)))).).))))).))).......)))))).....))))))	11	43	8	48	-36.5
ENSMUST00000142429	MSTRG.4538.3	(((..((.((((((.((((....((((..(((((((.(((.&.))))))))))..)).))..)))).)))))).))..))).	15	55	24	63	-31.7
ENSMUST00000040608	MSTRG.7934.2	.(((.(((((((((.((((((((.((.&.)).))))))).).)))..)))..)))))).	4	30	4	34	-31.7
ENSMUST00000181190	MSTRG.7085.1	.(((((((.((((((.....((((((.&.))))))......))))))))))))).	31	57	11	37	-31.6
ENSMUST00000203549	MSTRG.2638.2	.((((((.....((((..(((((.((((.((((((((((.&.)))))))).))..)))))))))))))...)))))).	14	53	3	39	-37.1
ENSMUST00000181190	MSTRG.7085.1	.((((...(((.((((((.(((((.(.((((..((((.((.&.)))))).)).)).)))))).)))))).))))))).	20	60	22	57	-34.3
ENSMUST00000138653	MSTRG.7107.6	.(((.(((((....(((.((..(((...((((((((.&.))))))))...)))...)).)))....)))))))).	13	49	26	62	-32.1
ENSMUST00000185402	MSTRG.9423.3	(((((..(((.(.(.((((((....((((((((((.&.)))))))).))...)))))).).).)))))))).	1	36	1	35	-31.1
ENSMUST00000187458	MSTRG.6108.1	.(((((((....(((..(((((((.((((((((.&.)))))))).)))).))))))...))))))).	13	46	20	51	-33.3
ENSMUST00000208927	MSTRG.2040.2	.(((((((..(((.........(((((..((((((((.&.)))))))).....)).)))........))).))))))).	13	50	7	46	-32.3
ENSMUST00000173605	MSTRG.9189.3	.((((((((((.(...(((...(((..(.(((((((.&.))))))))..))).)))..).))))))..)))).	14	50	27	61	-33.8
ENSMUST00000187458	MSTRG.6108.1	.(((((.(((((((((..(((((.(((((((.&.))))))))))))..)))))).......)))))))).	28	59	27	63	-35.5
ENSMUST00000187897	MSTRG.16858.1	.(((((((.((((......(((.((((((((((((.&.)))))))).)))).))).....)))).)))).))).	12	47	9	45	-37.8
ENSMUST00000203549	MSTRG.2638.2	.((((..(((((...(((((((((.(.((((.((((((.&.))))))))).).)...))))))))))))))...)))).	1	39	2	40	-36
ENSMUST00000134140	MSTRG.7359.3	.(((((((((.(((((((((((((((((((.&.)))))))).))).))))))))...))))))))).	15	45	20	54	-34.8
ENSMUST00000207795	MSTRG.18836.2	.((((((((((((..((.((.((.&.))))))..)))))))))))).	8	31	17	38	-32.7
ENSMUST00000136149	MSTRG.7070.1	.((((((((((((...((.(((((.&.)))))))..))))))))).))).	10	34	36	59	-34.6
ENSMUST00000203549	MSTRG.2638.2	.((((((((((((((((((.((((((.&.))))))))))))).)))..........)))))))).	24	50	15	51	-32.7
ENSMUST00000040608	MSTRG.7934.2	.(((((((((((((((((((((.&.))))))))))..)))))))..)))).	25	47	1	27	-32.5
ENSMUST00000181190	MSTRG.7085.1	.((((((((((((((..(.(((((((.&.)))))))).))))))))).)).))).	25	51	4	30	-32.6
ENSMUST00000138653	MSTRG.7107.6	.(((((((((((((.....(((((((((((.&.))))).))))))....))))))))).)))).	27	57	28	59	-32.9
ENSMUST00000200363	MSTRG.11865.1	.((.((((((((.(((.((.(((((((..(((((((.&.)))..))))..)))))))))...).)).)))))))).)).	13	49	3	43	-39.3
ENSMUST00000131345	MSTRG.9424.1	.(((((.((((((((((.(((.((((((((.&.))))))...)).))))))))).....))))))))).	3	33	3	39	-32.2
ENSMUST00000187897	MSTRG.16858.1	.(((((.((((((((.(((((((((.&.)))))))))..))))))))))))).	26	51	29	54	-31.2
ENSMUST00000174754	MSTRG.7385.1	.(((.(((.((((.((.((((((((((.&.)))))))........))).)).)))).))).))).	5	32	25	60	-31
ENSMUST00000181291	MSTRG.1632.1	.(((((((....(((.((((..(((((((((((..(((.&.)))))))))))))).)))).)))))))))).	10	48	28	59	-32.1
ENSMUST00000138653	MSTRG.7107.6	.((((.((...((((.((.(((..((((.(((((.((.&.)).))))).)))).))).)))))).)).)))).	23	60	16	49	-30.2
ENSMUST00000173605	MSTRG.9189.3	.(((((((((......(((((((((.(((.(((.&.))))))...)))))).)))..)))))).))).	26	59	29	61	-32.4
ENSMUST00000131345	MSTRG.9424.1	.(((.(((((((((.......((((((((.((((.&.)))).))))))))......)))))).))).))).	22	56	2	36	-40.5
ENSMUST00000040608	MSTRG.7934.2	.((((((...(((((((((...(..(((.(((((.&.))))).))).).)))))))))...)))))).	11	45	17	48	-31
ENSMUST00000146529	MSTRG.20274.20	.((((((.(((.((((((((.((((((((.&.)))))))).)))).)))).)))..)))))).	28	57	35	66	-34.3
ENSMUST00000207795	MSTRG.18836.2	.(((((..((((.....((((((....(.((((.&.)))).)....))))))....)))).))))).	7	40	8	39	-31.3
ENSMUST00000173605	MSTRG.9189.3	.((((((..(.((((((....(((..((((.&.)).))..)))...)))))).)..)))))).	25	55	25	55	-31.3
ENSMUST00000040608	MSTRG.7934.2	.((((((.....((((((.(((...((((...(((((((.&.)))))))))))...))).))))))...)))))).	15	54	17	51	-36.4
ENSMUST00000142709	MSTRG.4540.1	.(((((((.((...(((.(((((.(((..(((((((((((.&.))))))))))))))))))))))..))))).))))	8	48	36	70	-35.3
ENSMUST00000208927	MSTRG.2040.2	.(((((.(((((.(.(((((.((((..(((((.&.)))).)..))))...))))).).)).))).))))).	26	58	23	59	-32.3
ENSMUST00000173605	MSTRG.9189.3	.(((..(((((((((((.(((((.(((((((.&.)))).)))...))))))))))))))))..))).	28	59	36	69	-37.3
ENSMUST00000126462	MSTRG.17043.1	.((((((.((....(((......((((((.(((...((((.&.))))..))).)))))).....))))).)))))).	10	50	24	58	-30
ENSMUST00000040608	MSTRG.7934.2	(((((......((.(((((.((((...((((.(((.&.))).))))))))))))).))))))).	1	36	7	33	-33.1
ENSMUST00000182238	MSTRG.4540.2	.(((((((.((...(((.(((((.(((..(((((((((((.&.))))))))))))))))))))))..))))).))))	8	48	36	70	-35.3
ENSMUST00000181190	MSTRG.7085.1	.((((.(((((..(.(((((((..(((.(((..((((.&.)))).)))..)))..))))))).).))))).)))).	13	50	6	42	-35.5
ENSMUST00000200363	MSTRG.11865.1	.((((((.....((.(((..(((((((((.((((.(.&.).))))..)))))))))..)))...))......)))))).	2	38	3	43	-33.6
ENSMUST00000131345	MSTRG.9424.1	.((((((((.((((((((((((....((((((.&.))))))))))).......))))))).))..)))))).	26	58	7	44	-32
ENSMUST00000207795	MSTRG.18836.2	.((((((.(((((((((((.&.)))))))))))...)))))).	1	20	20	41	-36.1
ENSMUST00000187897	MSTRG.16858.1	.(((((((((.(((.((.......((.((.(((.((((((.&.))))))..))).)).)))).))).))))))))).	18	58	2	36	-41.7
ENSMUST00000203549	MSTRG.2638.2	.((((((((.(((((((..((.((((((((.&.)))))).))))..))))))).)).)))).)).	29	59	31	63	-33.6
ENSMUST00000173605	MSTRG.9189.3	.(((..((((.(((...(((((....((((.(((.&.))).))))..))))).)))))))..))).	3	37	4	33	-33
ENSMUST00000200363	MSTRG.11865.1	.((((((..((((((..((((((((((((.&.)))))).....)))))).))))))....)))))).	28	57	17	52	-31.9
ENSMUST00000181291	MSTRG.1632.1	(((((((((((((((((((..(((((.((((.....((((.&.))))..)))).)))))..))))).)))))))).)))))).	3	43	29	69	-36.6
ENSMUST00000142709	MSTRG.4540.1	.((((((.((.((..(.((.....(((..((((((.(((.&.))).)))))))))..)))..))..))))))))	18	57	38	70	-32.9
ENSMUST00000208927	MSTRG.2040.2	.((((..((((((..((((.(.(((.(((((((.&.))))))).))).)))))..)))).)).....)))).	18	51	30	66	-34.6
ENSMUST00000203549	MSTRG.2638.2	((((((((((..((..((((((((.(((....((((((((.&.)))))))))))))).))))).))..).))))))))).	13	53	31	68	-48.8
ENSMUST00000173605	MSTRG.9189.3	.(((((((((((.((((((....(((.&.)))....))).))).))).)))).)))).	11	37	32	61	-33.3
ENSMUST00000182238	MSTRG.4540.2	.((((((.((.((..(.((.....(((..((((((.(((.&.))).)))))))))..)))..))..))))))))	18	57	38	70	-32.9
ENSMUST00000181190	MSTRG.7085.1	.(((..(((((..(((((((....((.((((((((.&.)))))))).))....))))))))))))..))).	20	55	8	41	-40.6
ENSMUST00000200363	MSTRG.11865.1	.(((.(.(((((((.(..(((((.((((....((((((((.&.)))))))))))).)))))..)...))))))).).))).	19	59	29	67	-36.1
ENSMUST00000187458	MSTRG.6108.1	.(((((((((((((.((((.&.))))..)))))))))).))).	7	26	42	63	-30.2
ENSMUST00000207795	MSTRG.18836.2	.((((((.(((((....((..(((((((((.(((.((.&.))))).)))...)))).))..))....))))).)))))).	22	59	16	56	-38.1
ENSMUST00000208927	MSTRG.2040.2	.(((((((((((...(((((.(((((.((((.&.)))).).)))))))))....)))))))))))	26	57	39	70	-33.9
ENSMUST00000126462	MSTRG.17043.1	.((((((.(..(((((.(.(((((.((((((((((.&.)))))))).)).)))))...)...)))))..))))))).	25	60	19	58	-31.8
ENSMUST00000040608	MSTRG.7934.2	.((((((.(((((((((..(((((.&.))))))))))))..)).)))))).	22	46	8	32	-34.1
ENSMUST00000138653	MSTRG.7107.6	.((..(((((....(.((((((..(((.((((((.&.)))))).)))....)))))).))))))..)).	25	59	20	52	-30.3
ENSMUST00000173605	MSTRG.9189.3	.((((((..(..(.((.((((((((..((((((..(((.&.)))..)))).)))))))))))).)..)....)))))).	10	48	4	42	-41.5
ENSMUST00000181190	MSTRG.7085.1	.(((((((.(....((((((..(((..(((((.(((.&.))).)))))..))).))))))).))))))).	10	46	26	57	-35.6
ENSMUST00000138653	MSTRG.7107.6	.(((.(((((((.((((..(((.&.)))..))))))))))).))).	38	60	24	45	-31.1
ENSMUST00000207795	MSTRG.18836.2	.((((((....(((((.((.......((.(((((.&.))))).)).......)))))))..)))))).	10	44	20	51	-32.9
ENSMUST00000187897	MSTRG.16858.1	.((((((((((((((..(((((.((((((..(((.&.)))..))))))))).))....))).)))...)))))))).	26	60	9	49	-43.3
ENSMUST00000107095	MSTRG.4504.2	.(((((((((..((....((.(((......(((((((((.&.)).))))))).)))))..))..))))))))).	6	45	19	51	-33.4
ENSMUST00000181291	MSTRG.1632.1	.((((((((((((...(.(((((((...((((.&.)).))...))))))).)...))))))).))))).	16	48	35	69	-30.6
ENSMUST00000131345	MSTRG.9424.1	.(((((((((...((((((.(((.((((.(((.&.))))))))))))))))..))).....)).)))).	28	60	3	37	-33.4
ENSMUST00000187458	MSTRG.6108.1	.((((((...(((((((((((.(((((.&.))))).))))))))))))))).)).	30	57	4	29	-31.2
ENSMUST00000200363	MSTRG.11865.1	.((((((((((...((((.((...((((.(((((((((((.&.))))))))))).)))).)).)))).))).))))))).	16	56	19	56	-37.7
ENSMUST00000208927	MSTRG.2040.2	.((.((((((.(((((((((((((((.&.))).))))))))).))))))))).)).	21	47	32	59	-31.1
ENSMUST00000203549	MSTRG.2638.2	.((((.((((.(.(((.((((..(.(((.((((((((.&.)))))).)).))))..)))))))).)))).)))).	19	56	16	51	-36.7
ENSMUST00000173605	MSTRG.9189.3	.((((...(((..(((((((.((((.((((.(((.&.))).))))))))))).))))))).)))).	10	44	25	54	-30.5
ENSMUST00000107095	MSTRG.4504.2	.((((((.(....((.(((..((((((((.&.))))))))..))).))..))))))).	6	35	19	45	-31.4
ENSMUST00000208927	MSTRG.2040.2	.((((((.(((((.((((((......(.((((((((.&.)))))))).)...))))))....))))).).))))).	22	58	18	55	-43.8
ENSMUST00000203549	MSTRG.2638.2	.(((((..(((..(((((((((((((((((.&.))))).....)))))).)).))))...)))..))))).	23	53	7	45	-38.1
ENSMUST00000173605	MSTRG.9189.3	.((((((((.((..(((((.((..((((((.&.))))))..)).)))))..)).))).))))).	23	53	20	51	-35.4
ENSMUST00000181190	MSTRG.7085.1	.((.(.((((.((((.(((((...((((((((((((.&.))))))).))))).))))).))))...)))).).)).	22	58	16	53	-36.9
ENSMUST00000040608	MSTRG.7934.2	.(((((((.((.((((((((((.&.))))).))))))).))))))).	38	60	7	29	-34.2
ENSMUST00000181190	MSTRG.7085.1	.((((.((.(((.((((((((((.((((.&.)))).))))))))))))))).)))).	32	60	11	37	-35.8
ENSMUST00000208927	MSTRG.2040.2	.((((((((...(((((...(((.(((((.((((.&.))))...))))))))...)))))))).))))).	21	55	23	56	-39.4
ENSMUST00000187897	MSTRG.16858.1	.((((((..(((((.((((((((((((.&.)))))...))))))).))))).)))))).	28	55	2	31	-40.3
ENSMUST00000208927	MSTRG.2040.2	(((((((.((((((...((((((((((((.&.)))....)))))..)))).)))))).))))))).	1	30	32	66	-35.5
ENSMUST00000203549	MSTRG.2638.2	.(((((((...((((((((.((...(.(((((((.&.))))))))...))...)))))))).))))))).	7	41	16	49	-39
ENSMUST00000187897	MSTRG.16858.1	((((((((((((((......((((..((((....((((((.&.)))))))))).)))))))))))))........))))).	1	41	31	69	-38
ENSMUST00000168978	MSTRG.18654.1	.((((.(((((.((((((.(....(((((((((((.&.))))))))))).....).))))).)..))))))))).	25	60	33	70	-31.3
ENSMUST00000164509	MSTRG.16858.2	.((((.(((((.((.......(((((((((((((.&.)))))))))))))........)).)))))...)))).	1	35	26	63	-32.6
ENSMUST00000164509	MSTRG.2040.2	.(((.((((...(((((((((((((((((((((((.&.)))))).))))))))).))))))))...)))).))).	8	43	10	47	-37.2
ENSMUST00000164509	MSTRG.2638.2	.(((((.....(((((.(((((.((((((.(((((((.&.)))).))).))))))..)))).).)).)))..))))).	2	39	24	62	-32.6
ENSMUST00000164509	MSTRG.2040.1	.(((.(..((.(.((..(.(((..((((((((((((.&.)))))))..))))).))).)..)).).))..).))).	2	38	2	39	-33.7
ENSMUST00000164509	MSTRG.7934.2	.((((.(((((.(((.(.(((((((.((((((.((((.&.)))).))))))..)))).)))).))).)))))....))))	2	39	8	48	-31.6
ENSMUST00000164509	MSTRG.9104.1	.(((.(((.(((((((.((.(((((((.((((((.&.))))))))))))).)).))))))).))).))).	9	43	17	50	-38.4
ENSMUST00000164509	MSTRG.7085.1	.(((((((..(((((..((..((((((((((.&.)))))))))))).)))))...))))))).	8	39	13	42	-31
ENSMUST00000164509	MSTRG.6606.1	.((.(((.(((((.((((.((.((((......(((((((.&.))))))).....))))..)).)))).))))))))..)).	13	52	24	63	-31.4
ENSMUST00000164509	MSTRG.2638.1	.(((((.....(((((.(((((.((((((.(((((((.&.)))).))).))))))..)))).).)).)))..))))).	2	39	24	62	-32.6
ENSMUST00000164509	MSTRG.16858.1	.(((((((((((((.((..(((((((.((((.((((.&.))))))))))))))).....)).))))))))))))).	21	57	18	55	-32.1
ENSMUST00000164509	MSTRG.7974.1	.(((((((((((.((((((((((((.&.)))))).)))))).))))).)))))).	32	57	25	52	-30.5
ENSMUST00000173605	MSTRG.9189.3	.((((((((.(((((.(.(((((((.&.))))))).).))))))))))))).	31	56	15	39	-31.2
ENSMUST00000131345	MSTRG.9424.1	.(((((((..(((....(.((((.....((.((((.(((.&.))).))))))..)))).)...)))....))))))).	2	41	2	38	-34.7
ENSMUST00000187897	MSTRG.16858.1	((((((.......(((..((.(((((((((((((((((((.&.))))))....)))))))).))))).)).))))))))).	4	44	8	46	-42
ENSMUST00000181291	MSTRG.1632.1	.(((((((((((((((((((((.(..(((.&.)))..).)))))).))))))..)))))).))).	8	37	34	67	-33.6
ENSMUST00000187897	MSTRG.16858.1	.((((((((((((.(((((((((((((((.&.))))))))).....)))))).))))))...)))))).	26	55	8	45	-43.6
ENSMUST00000205825	MSTRG.4014.1	.(((((..(((((...((.((..(((((((.((.((((.&.)))))))))))).)..)).))....))))).))))).	12	50	30	67	-32.9
ENSMUST00000208927	MSTRG.2040.2	.(((((.((((((.....(((((....(((((.&.)))))....))))).....)))))).))))).	24	56	32	64	-34.9
ENSMUST00000139288	MSTRG.16134.2	.(((..((((((.(((((((((.((((((((.&.)))))))).....)))))))))...).)))))...))).	5	36	2	41	-31.7
ENSMUST00000138653	MSTRG.7107.6	.((((((((((.(((((.((((((.&.))))...)).))))).))))))...)))).	24	48	24	54	-31.9
ENSMUST00000200363	MSTRG.11865.1	.((((.(...((((((((((((((((.&.))))))).......)))))))))...).)))).	10	36	3	36	-30.7
ENSMUST00000131345	MSTRG.9424.1	.((((((((((.......((((..(((..((((((.&.))))))))).)))))))).)))))).	2	37	2	28	-34.2
ENSMUST00000142709	MSTRG.4540.1	.(((((.((((.(..((((..((((.(((((...(((.&.)))))))).))))..))))..)..)).)).))))).	2	39	33	69	-34.6
ENSMUST00000139288	MSTRG.16134.2	.(((((((.......(((.((((.(((.(((((.((.&.)).))))).)))..)))).))).......))))))).	8	44	26	63	-36.1
ENSMUST00000182238	MSTRG.4540.2	.(((((.((((.(..((((..((((.(((((...(((.&.)))))))).))))..))))..)..)).)).))))).	2	39	33	69	-34.6
ENSMUST00000181190	MSTRG.7085.1	.((.(((.(..((((....((.(((.((((.&.)))).))).)).....))))..).))).)).	29	59	6	37	-33
ENSMUST00000138653	MSTRG.7107.6	.(((((((..(((((((..((((((((.((.&.)).))))))))....).))).).)).))))))).	29	59	36	70	-33.1
ENSMUST00000200363	MSTRG.11865.1	.(((.((((((..(((((((((((..(((.(.&.).))).)))))))))))...))).))).))).	24	55	18	50	-35.5
ENSMUST00000187458	MSTRG.6108.1	.((((.(((.((.((...((((((.(((((.&.))))).))))))..)))).)))...)))).	27	57	34	64	-32.6
ENSMUST00000203549	MSTRG.2638.2	.((((((((((((((.....(.(((((..(((((.&.)))))..))))).)..))).))).)))).)))).	26	60	31	65	-33.7
ENSMUST00000139288	MSTRG.16134.2	.(((((((..((((((((((.((((.&.)))).))))..))))))...............))))))).	26	51	24	64	-31.3
ENSMUST00000131345	MSTRG.9424.1	.(((.(((...((((((((((.((((((.&.))))))..))))))...))))..))).))).	20	48	12	43	-32.8
ENSMUST00000173605	MSTRG.9189.3	.(((((((..(....((.(.......((((((((((.((.&.))..))))))).))).).))...)..))))))).	12	51	15	49	-34
ENSMUST00000181190	MSTRG.7085.1	.((.((((..((.(((((.(((.(.((((.&.)))).))))..))))).))..)))).)).	2	31	22	51	-32.1
ENSMUST00000187458	MSTRG.6108.1	.((.((((((...(((((...((((.&.))))..)))))..)))))))).	33	58	42	64	-30.1
ENSMUST00000174754	MSTRG.7385.1	.(((.((.((((((........(((((((.&.)))))))..)))))))).))).	25	54	11	33	-30.1
ENSMUST00000208927	MSTRG.2040.2	.((((((((.(((((.((((((.....((((((((.&.)))))))))))))).)))...)).))))))))	24	59	38	70	-43.5
ENSMUST00000203549	MSTRG.2638.2	.(((((((((((..((((.(((.((((.((.((((.&.)))).)).)))))))...)))))))))).))))).	20	55	34	69	-43.6
ENSMUST00000173605	MSTRG.9189.3	.((((.(.((((((.(((.....(((.(((....(((((.&.)))))...))).))).))).)))))).).)))).	16	55	20	54	-38.3
ENSMUST00000209090	MSTRG.20274.14	(((...(((((..((((((.(((((((.(((.(((.&.)))..))).))))))))))))).....)))))...))).	1	36	1	40	-35.6
ENSMUST00000181190	MSTRG.7085.1	.((((.((.((((((...(((.(.(((.(((.&.))).)))).))).......)))))))))))).	27	58	2	34	-30.7
ENSMUST00000138653	MSTRG.7107.6	((((.(.((((((((...((.(..(.((((..(((((((.&.))))))))))).)..))).)))).)))).))))).	17	56	35	70	-35.9
ENSMUST00000131947	MSTRG.9352.1	.((((...(((.(((((.(((..(((.(((..((((((.&.))))))))))))..))).))..))).)))...)))).	16	54	21	58	-33
ENSMUST00000099676	MSTRG.20274.15	(((...(((((..((((((.(((((((.(((.(((.&.)))..))).))))))))))))).....)))))...))).	1	36	1	40	-35.6
ENSMUST00000107095	MSTRG.4504.2	.((((.(((((.(((((((.(((.(((.&.))).))).))).)))..).))))).)))).	8	35	19	49	-32
ENSMUST00000181291	MSTRG.1632.1	.(((((((.((((((.(((((((.....((((((.&.))))))......))))))))))...))).))))))).	14	48	33	70	-30.4
ENSMUST00000142709	MSTRG.4540.1	.((((((((..(..((.(((((.(((.((((.&.)))))))))))).))...)..)))))))).	22	53	36	66	-32.3
ENSMUST00000182238	MSTRG.4540.2	.((((((((..(..((.(((((.(((.((((.&.)))))))))))).))...)..)))))))).	22	53	36	66	-32.3
ENSMUST00000208927	MSTRG.2040.2	.((((((.(((.((((.(..((((.((((((.&.)))))))))).).)))).)))...)))))).	17	48	36	67	-35.3
ENSMUST00000203549	MSTRG.2638.2	.(((((...(.(((((((..((((((((((.&.)))))))))).))))))).)....))))).	17	47	1	31	-38.6
ENSMUST00000173605	MSTRG.9189.3	.((((((((((((.....((((((..(((((((.&.)).)))))...)))))).....)))).)))..))))).	11	44	16	54	-38.2
ENSMUST00000181190	MSTRG.7085.1	((((((((.....((((..(((((((....(((((..(((.&.)))..)))))))))))).))))..)))))))).	9	49	18	51	-36.2
ENSMUST00000138653	MSTRG.7107.6	.((((..(.((((((((((((...((((.&.))))..)))))).)))))).)...)))).	29	57	19	48	-30.9
ENSMUST00000187458	MSTRG.6108.1	.((((.((((((((((.(((.((((((((.&.))))....)))).))).))))))).))))).)).	28	57	34	68	-33.3
ENSMUST00000187897	MSTRG.16858.1	.(((((((..((((((((((.&.)))))))))).))))))).	3	23	4	23	-30.8
ENSMUST00000187897	MSTRG.16858.1	.(((((..(.(..(((((((.(((((((.&.)))))))..)))))))..).)..))))).	6	34	3	32	-30.4
ENSMUST00000173605	MSTRG.9189.3	.(((((.(.((((((((.((...(((((((((.&.)))))))))..))...)))))))))))))).	2	34	22	53	-35.7
ENSMUST00000107095	MSTRG.4504.2	.(((..((((.(((((..((((.&.))))..)))))))))..))).	6	28	26	47	-31.2
ENSMUST00000208927	MSTRG.2040.2	.((((((((((((((.(((((..((((.((.&.)).))))))))).))))))).....))))))).	29	59	25	58	-33.7
ENSMUST00000203549	MSTRG.2638.2	.((((((..(((....(((((((((((.&.)))))))......))))...)))....)))))).	29	56	14	48	-30.5
ENSMUST00000173605	MSTRG.9189.3	.(((..(((((..(.(((((....((...((((((.&.))))))...))))))).).)))))..))).	2	37	30	60	-30.2
ENSMUST00000040608	MSTRG.7934.2	.((.((((((....((((((((((((..((((.&.)))).)))))))....)))))..)))))).)).	16	48	7	40	-34.6
ENSMUST00000200363	MSTRG.11865.1	.((((((..(((....(((((((((((.&.)))))))......))))...)))....)))))).	29	56	14	48	-30.5
ENSMUST00000187897	MSTRG.16858.1	.(((((((((((..(((....(((((.&.)))))...)))))))))))))).	29	55	30	53	-31.6
ENSMUST00000168978	MSTRG.18654.1	.((((((((((.((((((.(((((.&.))))))))))))))))))))).	7	31	38	60	-30.4
ENSMUST00000200707	MSTRG.18736.1	.((((((((..(((.((.(((((..(.(((((((((.&.))))))))))..))))).)).))).)))))))).	18	54	12	46	-33.8
ENSMUST00000200363	MSTRG.11865.1	.(((((((.((..((((((((((((.&.))))))))))))....)).))))))).	8	33	23	50	-31
ENSMUST00000200363	MSTRG.11865.1	.((((((.((((.(.(((((((((((.....(((((.&.)))))....)))).))).....)))).).)))).))))))	4	40	7	47	-32.8
ENSMUST00000209090	MSTRG.20274.14	.(((((((((((..(((..((..((.(((((((((((((.&.))))))))))).))))...))..)))..))))))))))).	7	46	2	42	-34.4
ENSMUST00000099676	MSTRG.20274.15	.(((((((((((..(((..((..((.(((((((((((((.&.))))))))))).))))...))..)))..))))))))))).	7	46	2	42	-34.4
ENSMUST00000142429	MSTRG.4538.3	.(((.(((((..((((.(((((((((.(((.(((.&.))).)))))))))))).))))..))))).))).	15	49	36	69	-36.7
ENSMUST00000187897	MSTRG.16858.1	.(((((((.(((..((((..(.(((((((((.&.))))))))))..))))..)))))))))).	25	56	11	40	-33.8
ENSMUST00000203549	MSTRG.2638.2	(((((((((((.((((((((((...((((.&.))))...))).)).)))))))))))))))).	1	30	1	32	-35.2
ENSMUST00000181190	MSTRG.7085.1	.(((((..(((...(.(((.(((((.(((((((.&.))))).)).)))))...))).))))..))))).	12	45	4	37	-31.6
ENSMUST00000200363	MSTRG.11865.1	.((((((((...(((((.((((((.((((((((((.&.))))))))))..).))))).)).)))..)))))))).	7	42	7	44	-38.8
ENSMUST00000187458	MSTRG.6108.1	.(((((....(((((((((((..(.((((((((.&.)))))))).).)))))).....)))))))))).	7	40	20	53	-30.5
ENSMUST00000187897	MSTRG.16858.1	.((((.(((.(((.(((..((((((((((.&.))))))))))..))).)))))))))).	8	37	9	36	-33
ENSMUST00000203549	MSTRG.2638.2	(((((((..((((((...(((...((((((.((((((((.&.))).)))))...))))))))))))))).))))))).	21	60	1	37	-37.3
ENSMUST00000040608	MSTRG.7934.2	((((((.((((..(((((((.....((((.((((..((((.&.)))).)))).))))...)))).))).)))).)))))).	5	45	4	42	-35.9
ENSMUST00000207718	MSTRG.857.2	.(((((((.(.((((((((((((((.((((((.&.)).))))..)))).).))...)))))))).))))))).	16	48	24	62	-33.1
ENSMUST00000126462	MSTRG.17043.1	((((.(((((.(((((..((((.((((((.....((((((.&.)))))).....)))))).)).))))))).))))).)))).	11	51	21	61	-32.9
ENSMUST00000207795	MSTRG.18836.2	.(((((.(((.(.(((((......((((((.(((((((.&.)))))))....))))))..)))))).))).))))).	14	52	5	41	-39.8
ENSMUST00000208927	MSTRG.2040.2	.((.(((((((.....(.((((((..(((.((..(((((.&.)))))..)).)))....)))))))))))))).)).	13	52	24	59	-31.9
ENSMUST00000181190	MSTRG.7085.1	.(((((((((((...(((.(((((..(((((.&.)))))..)))).)..))).))))).)))))).	14	45	6	38	-32.8
ENSMUST00000208927	MSTRG.2040.2	.(((((....((((.((((.((((.((((((.((((.&.)))))).)))).)))).)))))))).....))))).	14	50	31	67	-32.6
ENSMUST00000187897	MSTRG.16858.1	.(((((....(((((.((.((.(..((.((((.(.(((((.&.))))).).)))).))..).)).)).)))))....))))).	14	54	12	52	-34.3
ENSMUST00000187897	MSTRG.16858.1	.((((((((((.((((.....((((.(((((.(((.((.&.)).)))..))))).)))))))).)))))))))).	6	44	8	42	-35
ENSMUST00000181190	MSTRG.7085.1	.(((((.(((...(((..(((.(...((((((((..(((.&.)))..)))))))).).))))))...))).))))).	4	43	33	68	-30.2
ENSMUST00000173605	MSTRG.9189.3	.(((((((((((.(..((((((((..(.(((((((.&.)))))))..)..)))))))).).))))))))))).	9	44	6	41	-33
ENSMUST00000131345	MSTRG.9424.1	.(((((((((((....(((((...((((.((.((((.&.)))))).))))....))))).....))))))))))).	3	39	1	38	-32
ENSMUST00000187897	MSTRG.16858.1	.(((((.(((.....((((((.((((((..((((.(((((.&.))))).)))))))))).))))))))).))))).	9	49	21	54	-36.2
ENSMUST00000040608	MSTRG.7934.2	.(((((((..(((.((.(((.((((((((.&.)))))).))..)))...)).)))..).)))))).	18	47	15	49	-31.9
ENSMUST00000208927	MSTRG.2040.2	.(((((((((...(((((((....(((...((((((((.&.))))))))..)))...))).))))...)))....))))))	5	43	15	55	-33.7
ENSMUST00000187897	MSTRG.16858.1	.(((((((((.(((...(((((..((((((.&.))))))...)))))....))).))))))))).	24	54	3	35	-31.2
ENSMUST00000137661	MSTRG.11030.1	.((((((((.(.....((((((((((.((.&.)).))))))))))........).)))))))).	14	43	12	44	-31
ENSMUST00000208927	MSTRG.2040.2	.(((.(((((((((..((.(((.(((((((.&.))))))).)))..))...))))))))).))).	13	43	6	38	-33.1
ENSMUST00000203549	MSTRG.2638.2	.((((((((....(((((.(((((((((((((((.&.)))).)))))..)))))).)).)))....)))))))).	16	50	1	39	-36.6
ENSMUST00000173605	MSTRG.9189.3	.(((...(((((.(((((((((...(((((.&.))))).......))))))))))))))..))).	23	53	19	51	-30.1
ENSMUST00000187897	MSTRG.16858.1	.(((((.(((((..(((((.(((.(((((..(((((.&.)))))....)))))..))).)))))....)))))))))).	16	52	11	51	-35.1
ENSMUST00000208927	MSTRG.2040.2	.((((((..((((((((((((((((((.&.)))))).))))))))))))..)))))).	1	28	28	56	-33.4
ENSMUST00000187897	MSTRG.16858.1	((((((((((.(((((.(..((((((((((.&.)))))))))).).)))))))))))...)))).	1	31	4	36	-31.8
ENSMUST00000142709	MSTRG.4540.1	.((((((((..((((((..((((((.&.))))))..)))))).....))))))))	32	57	43	70	-30
ENSMUST00000203549	MSTRG.2638.2	.(((((..((((((.((((.....(((((((.&.))))))).....))))))))))))))).	29	60	41	69	-34.9
ENSMUST00000182238	MSTRG.4540.2	.((((((((..((((((..((((((.&.))))))..)))))).....))))))))	32	57	43	70	-30
ENSMUST00000181190	MSTRG.7085.1	.(((((((.((.(((((.(((((((((.((((((((.&.)))))))))))).))))).))))).)).).)))))).	21	57	11	48	-43.6
ENSMUST00000208927	MSTRG.2040.2	.(((.((..((((..(.((((((((((((.&.)))))))))))))..))))..))))).	2	31	43	70	-31
ENSMUST00000181190	MSTRG.7085.1	.((((..(((((((((((...((((((.((.&.))))))))........)))))))))))..)))).	27	57	28	62	-32.2
ENSMUST00000173605	MSTRG.9189.3	.((.((.(((((.......((((.(.(((.((((((.&.)))))).))).).))))......)).))).)).)).	23	59	17	53	-32.1
ENSMUST00000200363	MSTRG.11865.1	.((((.((((((.(((((((((((.((((.((((((.&.))))))))))))))).)))))......).)))))))))).	15	51	12	52	-34.3
ENSMUST00000209090	MSTRG.20274.14	.((((((..(((((((......((((((((((((((.&.)))))))))..))))).....))))))))))))).	16	52	6	41	-30.6
ENSMUST00000099676	MSTRG.20274.15	.((((((..(((((((......((((((((((((((.&.)))))))))..))))).....))))))))))))).	16	52	6	41	-30.6
ENSMUST00000208927	MSTRG.2040.2	.(((((((((((((.......((.((.((((((.&.)))))).)).)))))))))....)))))).	5	38	16	46	-32.1
ENSMUST00000187897	MSTRG.16858.1	.((((((((((((((.(((.&.))).))))))).))))))).	3	22	5	25	-30.3
ENSMUST00000173605	MSTRG.9189.3	.((((((((..(((((((((.((((((.&.)))))).)))..)))))).....)))))))).	33	60	15	47	-30.2
ENSMUST00000208927	MSTRG.2040.2	.(((.((((((.((((((.((((((.(((((.&.))))).))))))......))))))....))))))...)))	28	59	23	63	-44.5
ENSMUST00000181190	MSTRG.7085.1	.((((..((((.((((((.(((((((.&.)))))))..))).))).)).))..)))).	32	58	12	41	-30.2
ENSMUST00000187458	MSTRG.6108.1	.(((((((((...((((((.....(((..((((((.&.))))))..))).)))))).))))))))).	3	38	2	31	-34.1
ENSMUST00000187897	MSTRG.16858.1	.((((((.....(((((((((.(((((.&.)))))..)))))))))..)))))).	33	60	1	26	-37.9
ENSMUST00000137661	MSTRG.11030.1	.((((((((.((..(.((((..(((((.(((((.((.&.)).)))))..)))).)...)))).)..)).)))..)))))	8	44	30	70	-32.1
ENSMUST00000203549	MSTRG.2638.2	.((.((((..(((((.(((.(((..((((.&.))))..))).))).)))))..)))).)).	20	49	34	63	-36.9
ENSMUST00000128914	MSTRG.17487.1	.(((((((.((((..((.(((.((((.(((.&.))).))))))).))..))))))))))).	17	47	14	42	-30.8
ENSMUST00000173605	MSTRG.9189.3	.((((.(((((((..(((..(((((.((((((.&.)))).)).))))))))......))).)))))))).	20	52	19	54	-33.1
ENSMUST00000126462	MSTRG.17043.1	.(((((((....(.((((((.((((((..((((.&.)))))))))))))))).).))))))).	22	55	41	68	-35.5
ENSMUST00000040608	MSTRG.7934.2	.((((((.((((.((.((((((.(((.((((.&.))))))).)))))).)).)))))).)))).	17	48	17	47	-36.6
ENSMUST00000200363	MSTRG.11865.1	.(((((.((((...((((((.((.......(((((((.&.)))))))..)).))))))....)))).))))).	14	51	17	50	-35.6
ENSMUST00000187458	MSTRG.6108.1	.((((((((((...(((((((((((((((((((.&.))))....)))))...)))..))))))).)))).))))))	17	50	26	66	-41.4
ENSMUST00000207795	MSTRG.18836.2	.(((((.(((((((((.(((((((((((.&.))))))........))))).....)))))))))))))).	15	43	22	61	-37.5
ENSMUST00000107095	MSTRG.4504.2	.(((((((((((...((((((.(((((((.&.))))))).))...))))..))))))))))).	30	59	17	48	-34.6
ENSMUST00000174754	MSTRG.7385.1	.(((.(((...(((((((..((((((((.&.)))))))))))))))...))).))).	8	36	5	31	-37
ENSMUST00000181190	MSTRG.7085.1	((((((((((...((..(((((.((.((((.(((.(((((.&.))))).))).)))).)).))).))))...)))))).))))	18	58	14	54	-34.9
ENSMUST00000208927	MSTRG.2040.2	((((((((((.......(((.(.(((..((.((((.((((.&.)))).....)))).)).)))..).)))...))))))))))	19	59	30	70	-37
ENSMUST00000208927	MSTRG.2040.2	.((((((((...((((....(((((...((((.&.))))...)))))......))))....))))).))).	21	53	23	59	-40.1
ENSMUST00000203549	MSTRG.2638.2	.((((.(((((((((..((((((((((.&.)))....))))))).....))))))))).)))).	9	36	34	68	-42.6
ENSMUST00000173605	MSTRG.9189.3	.(((((...((((((((((.((((((.&.))).))).))))))....))))..))))).	12	38	20	50	-35.4
ENSMUST00000187897	MSTRG.16858.1	.(((((...((((..((((..((((((((((((((.&.))))))).)))))))..)))).)))).))))).	18	53	2	35	-51.1
ENSMUST00000203549	MSTRG.2638.2	.(((((((((.((((((((((((((.&.))))))))............))))))))).)))))).	22	47	3	40	-35.7
ENSMUST00000173605	MSTRG.9189.3	.(((.((.((((((.((.(((((....((((((..((((.&.))))...))))))..))).)).))..)))).)))).))).	6	45	22	62	-38
ENSMUST00000126462	MSTRG.17043.1	.(((((....((((((((((((((.(((((.&.))))).))))).))...)))))))....))))).	18	48	18	52	-30.5
ENSMUST00000040608	MSTRG.7934.2	.(((((((..(((((((((((.....(.((((.((((.&.)))).)))).)...))))))......)))))))).)))).	6	43	9	49	-42
ENSMUST00000181190	MSTRG.7085.1	.((((.(((((((((((..((.(((((.&.))))).))...)))))).)))))...)))).	15	42	6	37	-33.9
ENSMUST00000138653	MSTRG.7107.6	(((((((.......((((((((((((.(((.((.((((((.&.)))))).)).))))))).))..)))).))))))))).	6	46	32	69	-36.5
ENSMUST00000207795	MSTRG.18836.2	(((.(((((.(((..(....(((((...(((((((..(((.&.)))...)))))))...))))))..))))))))..))).	1	41	17	55	-36.5
ENSMUST00000187897	MSTRG.16858.1	.((((((((((.(((.((((((((..((((.((.&.)).))))..)))......)))))..))).)))))))))).	21	54	13	53	-42.6
ENSMUST00000203549	MSTRG.2638.2	.(((((.(((((((((((..(((((.&.)))))))))))))..))).))))).	31	56	2	27	-31.7
ENSMUST00000203549	MSTRG.2638.2	.(((.((..((((((.....((..((((((((((.&.))))))..))))..)).....))))))..)).))).	24	58	32	68	-35.6
ENSMUST00000031402	MSTRG.7086.3	.((.((((((((.((..........(((((...((((((.&.))))))))))).........)).)))))))).)).	18	57	16	51	-36.7
ENSMUST00000040608	MSTRG.7934.2	.(((.((((((((..((((...((((((((.&.))).))).))))))....)))))))).))).	30	60	9	40	-34.2
ENSMUST00000131345	MSTRG.9424.1	.(((((((((.((((..((.(((..(((((((((.&.))).))))))..)))))..)))).).)))))))).	26	60	2	37	-35.5
ENSMUST00000173605	MSTRG.9189.3	.(((((((((((((((..(((((.&.)))))..))))))..))))).)))).	25	48	44	70	-31
ENSMUST00000126462	MSTRG.17043.1	.(((....((((((.(((((..(((((((.&.)))))))..)))))))))))...))).	21	50	33	60	-31
ENSMUST00000173605	MSTRG.9189.3	.((.(((((.(.((((....(.(((((.((((...(((.&.))))))).))))))....)))))))))).)).	7	45	21	53	-31.5
ENSMUST00000207499	MSTRG.20274.20	.(((((((((......((((((((.((((.((((.&.)))))))).))))).)))..)))))....)))).	26	60	31	65	-30.5
ENSMUST00000200363	MSTRG.11865.1	.(((((((..((((((..(((((((.&.)))))))..))).....)))..))))).)).	26	51	39	70	-30.9
ENSMUST00000181291	MSTRG.1632.1	.(((((((((...(((.((((...((((...((((.(((.&.))).))))...))))))).).)))...))))))))).	12	51	28	65	-31.6
ENSMUST00000126462	MSTRG.17043.1	.((.(.(((..((((((((((((...(((((((.&.)))))))..))))..))))..)))).))).).)).	23	56	21	56	-30.9
ENSMUST00000180820	MSTRG.982.1	.(((((.(((..((((.(((.((...((.((((((((.&.))))))))))...)))))))))...))).))))).	11	48	17	52	-31.9
ENSMUST00000207795	MSTRG.18836.2	.(((((((((.((((((((.((((.(((((((.&.))))))).))).).)))))))).)....)).)))))).	25	57	5	43	-46.6
ENSMUST00000174754	MSTRG.7385.1	.((((..(.(.((((((((((...((.((((((.&.)))))).)).))))))))))).)..)))).	12	45	3	33	-36
ENSMUST00000173605	MSTRG.9189.3	.((((.((((((((((((((((((.&.))))).))))))))..))))).)))).	7	31	22	49	-36.7
ENSMUST00000173605	MSTRG.9189.3	((((......((((....(((((.(.((.(((((((((((.&.))))).))))).).))).).))))))))......)))).	1	41	31	70	-36.1
ENSMUST00000131345	MSTRG.9424.1	(((((((((((......((((...(((((.((((((((((.&.))))))))))...)))))...))))...)))))).)))))	2	42	1	41	-42.2
ENSMUST00000203549	MSTRG.2638.2	.((((.((((.(((((((....((.((((......(((((.&.)))))...))))))...))))......))).)))).))))	17	57	24	64	-39.3
ENSMUST00000173605	MSTRG.9189.3	.((((((.(.((((..((.((.((.((((.&.)))))))).))..)))).).)))))).	17	46	29	56	-33.3
ENSMUST00000040608	MSTRG.7934.2	.(((((((..(((((...((((.(((((((.&.)))))))))))..))))).))).)))).	19	49	4	32	-41.4
ENSMUST00000200363	MSTRG.11865.1	.(((.(((...((((((((((((.((.&.)).))))))))))))...)))))).	1	27	18	43	-31
ENSMUST00000031402	MSTRG.7086.3	.((.((((((((....(((....(((((.(((((((.&.))))))))))))..)))....))))))).).)).	21	57	14	48	-33.9
ENSMUST00000107095	MSTRG.4504.2	.(((((((..(((..(.((....(((.((((((.&.)))))).)))))).)))...))))))).	14	47	22	50	-31.9
ENSMUST00000203549	MSTRG.2638.2	.(((((((.(((((.((((.(((..((((((((.&.))))).))).))).)))).)))..))..))))))).	26	59	6	42	-33.7
ENSMUST00000131947	MSTRG.9352.1	.(((.(((((((((((((...(((((.((((.((((.&.)))).))))))))).)))))))))..)))).))).	3	39	26	61	-32.4
ENSMUST00000208927	MSTRG.2040.2	.((((((.(((((...((((((.((((...(((.&.)))...)))).))))))...)))).).)))))).	16	49	24	58	-33.9
ENSMUST00000208927	MSTRG.2040.2	.(((((((....(((((((.((((((((((((.&.)))).)).)))))).)))...))))......))))))).	3	35	30	69	-36.5
ENSMUST00000203549	MSTRG.2638.2	.(((((.(((((....((((..(.(((((((...((((.&.)))).....)))))))).))))....)))))..))))).	21	59	7	46	-35.5
ENSMUST00000173605	MSTRG.9189.3	.((((((((((.(((..(((((.((.((((((((.&.))).)))))...)).)))))...))).).)).))))))).	11	45	15	55	-35.6
ENSMUST00000126462	MSTRG.17043.1	.((((((.(((((.(((((.((..((...((((..((((.&.))))..)))).))..)).)))).)..))))).)).)))).	19	58	24	64	-36.9
ENSMUST00000181190	MSTRG.7085.1	.(((((..(((.(((((((..(((((((.((((.(((.&.))).)))).)))).)))..)))))))....)))..)))))	12	49	23	63	-41.2
ENSMUST00000187897	MSTRG.16858.1	.((.(((((.(.((((..(((((..((..((((((.&.))))))..)).)))))..)))).).))))).)).	25	60	2	36	-38.5
ENSMUST00000174754	MSTRG.7385.1	.(((((((((.(((.((((..((.(((...(((((.&.)))))...))).))...))))))).)..)))))))).	24	59	27	64	-34.5
ENSMUST00000181190	MSTRG.7085.1	.((((.((((((.....((.((((((.((((((.&.)))))).))..)))).))))))))..)))).	6	39	32	63	-33.4
ENSMUST00000138653	MSTRG.7107.6	.((((((...(((((.((((..(..(((((.&.)))))..)..)))).))))))))))).	7	37	19	46	-32.4
ENSMUST00000200363	MSTRG.11865.1	.(((((((((((((..((..(((((.(((.&.))).))..)))...))..)))....)))))))....))).	21	50	3	43	-31
ENSMUST00000131345	MSTRG.9424.1	.((((((((((..(((.(.((.((((.&.)))))).))))..))))......)))))).	13	39	9	39	-30.7
ENSMUST00000207795	MSTRG.18836.2	.((((((((..........((((((((((.&.))))))))))..)))))))).	3	32	10	31	-34.1
ENSMUST00000168978	MSTRG.18654.1	((((..((((((.((((((((......((..(((((((((.&.)))))).)))...))))).)))))..)))))).))))	4	44	33	70	-35
ENSMUST00000203549	MSTRG.2638.2	.(.(((.(((((..((..(((.((...((.((((..(((.&.))))))).))...))..))).))..))))).))).).	11	50	1	38	-30.8
ENSMUST00000126462	MSTRG.17043.1	.(((((((..(.(((((((((.((((.&.)))).)))..)))))))..))))))).	2	28	41	68	-30.4
ENSMUST00000209090	MSTRG.20274.14	.((((...(((((...(((..((.((((((..((((.&.))))...))).)))))..)))...)))))...)))).	4	40	2	39	-30.6
ENSMUST00000207795	MSTRG.18836.2	.(((((((.((..((((((....(((.(..((..((((.&.))))..))..).)))..))))))....)).))))))).	3	41	16	54	-36.6
ENSMUST00000099676	MSTRG.20274.15	.((((...(((((...(((..((.((((((..((((.&.))))...))).)))))..)))...)))))...)))).	4	40	2	39	-30.6
ENSMUST00000174754	MSTRG.7385.1	.((((.((((((((....((((((.(........((((((.&.))))))........)))))))..)))))..))).)))).	15	55	23	62	-35.9
ENSMUST00000032210	MSTRG.5570.1	.(((((((((((((..(((..((((.((((((.&.))))))..))))..)))..))....))))..))))))).	17	49	27	66	-30.4
ENSMUST00000032210	MSTRG.1632.1	.((((.(((((((....(((((((((((((.&.)))))))))))))....))))))))))).	7	37	28	57	-34.5
ENSMUST00000173605	MSTRG.9189.3	.(((((.(((...((...((((((((..((.&.))..))))))))...)).)))))))).	1	31	23	50	-30.1
ENSMUST00000181291	MSTRG.1632.1	.(((((.(.((((..((((((......((.((((.(((((.&.)))))..)))).)).....))))))..))))).))))).	9	49	28	67	-31.6
ENSMUST00000208927	MSTRG.2040.2	.(((((((.((((.((..((((((((.&.))))).))).))))))...))))))).	18	44	22	49	-30.7
ENSMUST00000207718	MSTRG.857.2	.(((((((((.((((.(((.....((((((.((((.&.))))))))))))).)))).)).)))).))).	21	56	34	65	-33
ENSMUST00000138653	MSTRG.7107.6	.((((((..((((.(((..((((((..(.((((.&.)))).)..)))))))))))))..)))))).	18	51	27	57	-36.4
ENSMUST00000187897	MSTRG.16858.1	.(((((.((((.(((((((((((.(.((((.&.)))).))))))).......))))))))).))))).	21	51	12	47	-34.7
ENSMUST00000131345	MSTRG.9424.1	.((((((((((((.(((((..(((((((.&.))))))).....)))))..)))...))))))))).	30	58	6	41	-31.1
ENSMUST00000173605	MSTRG.9189.3	.((((((((....(((((.(((((...((((.&.))))..))))))))))....)))))))).	12	43	21	50	-31.8
ENSMUST00000203549	MSTRG.2638.2	.(((((.((.(((.((.(((((.((.((.((((((.&.)))))))).)))))).).))..)))...))..))))).	24	59	25	63	-33.4
ENSMUST00000173605	MSTRG.9189.3	.((((.(((((((...(((.((.((.(((((((.((.&.)).)))))))...)).)))))...))).)))).)))).	24	60	25	63	-35.8
ENSMUST00000187897	MSTRG.16858.1	(((((.((.((((((..(((..(.(.((((((...(((((.&.))))))))))).).).))))))))).))..))))).	17	57	16	52	-37.6
ENSMUST00000173605	MSTRG.9189.3	.(((((.(((..(.(.(((((.((((.&.)))).))))).)...)..)))))))).	28	54	23	50	-31.2
ENSMUST00000209090	MSTRG.20274.14	.((((((.....(((((((..((((...(((.((((((.&.)))))).))).))))...)))))))......)))))).	7	45	2	40	-36
ENSMUST00000181190	MSTRG.7085.1	.((((((..(((((..(((.((.((((.(((((..(((.&.)))...)))).).)))).)).)))..)))).)..))))))	20	58	7	47	-39.3
ENSMUST00000187897	MSTRG.16858.1	.(((((.((.((.((((((....((((((((..(((.&.)))...)))).))))....)))))).)).)).))))).	22	58	13	51	-35.9
ENSMUST00000099676	MSTRG.20274.15	.((((((.....(((((((..((((...(((.((((((.&.)))))).))).))))...)))))))......)))))).	7	45	2	40	-36
ENSMUST00000181291	MSTRG.1632.1	.((.((((((.(((((((((.(((((((((.&.)))))).)))...))))..)))))....)))))).)).	27	57	30	68	-33.6
ENSMUST00000208927	MSTRG.2040.2	.((((.(((((((......(((((((((.&.))))))))).....))))))).)))).	24	52	33	60	-31.8
ENSMUST00000187897	MSTRG.16858.1	.((.((((..(((((...((((((((((((((.&.))))))....)).))))))...))))))))).)).	4	36	16	51	-35.2
ENSMUST00000173605	MSTRG.9189.3	.(((((.....(((((.((((((.(((((.&.))))))))))))))))...))))).	1	30	18	43	-30.2
ENSMUST00000187897	MSTRG.16858.1	.((((..((((((...(((((((((((...(((((((((.&.))))))))).)))))....))))))...)))))).)))).	21	60	2	42	-35.3
ENSMUST00000139288	MSTRG.16134.2	.(((((((((((((..((((((.&.))))))......)))).)))).))))).	10	32	14	42	-31.7
ENSMUST00000200363	MSTRG.11865.1	.(((((((((((.(((((((((.&.)))))....)))).)).))))))))).	9	31	19	46	-30.8
ENSMUST00000187458	MSTRG.6108.1	.(((((.....((((.(((((((((((((((((.&.)))))))..))))))).)))))))...))))).	10	43	31	64	-35
ENSMUST00000088484	MSTRG.16858.2	.((((.....((((((((((((((((.((.&.))))))))))....)))))))).....)))).	14	43	2	34	-36
ENSMUST00000088484	MSTRG.2638.2	.(((((.(..(((((((((((((((.....(((((.&.)))))......)))))...))))))...))))).))))).	15	50	5	45	-36.7
ENSMUST00000088484	MSTRG.9189.3	.((((.((((((..(((((((((((.(((((((.&.))))))).)).)))))).)))..)))))))))).	12	45	19	53	-47
ENSMUST00000088484	MSTRG.2040.1	((.(((((......(((((((...((((.(((((.&.))))).))))..))))))).....))))).)).	1	35	11	44	-43.1
ENSMUST00000088484	MSTRG.18572.2	.(((((((.(((..((((((.(((.&.)))))))...))..)))))))))).	24	48	37	62	-34.4
ENSMUST00000088484	MSTRG.7085.1	.((.(((((..(((((..(((((((((((((.(((((.&.)))))..)).)))).)).))))).)))))))))).)).	17	54	14	52	-35.8
ENSMUST00000088484	MSTRG.5570.1	.((((((((.(......((((((..(((((.&.))))).))))))........).)))))))).	12	42	20	51	-31.9
ENSMUST00000088484	MSTRG.9084.1	.(((((.(.(.((((((.(((((.((((((.((.&.))))).)))..))))))))))).).).))).)).	14	47	15	49	-37.5
ENSMUST00000088484	MSTRG.2638.1	.(((((.(..(((((((((((((((.....(((((.&.)))))......)))))...))))))...))))).))))).	15	50	5	45	-36.7
ENSMUST00000088484	MSTRG.16858.1	.((((((.((((((.....((((((((((((((((.((.&.))))))))))....)))))))).....)))))))))))).	5	43	2	42	-47.4
ENSMUST00000088484	MSTRG.6156.1	((((((....((((((......(((((.(((..((.((((.&.)))).))..))))))))......)))))).....))))))	5	45	3	43	-37.7
ENSMUST00000088484	MSTRG.18572.1	.(((((((.(((..((((((.(((.&.)))))))...))..)))))))))).	24	48	37	62	-34.4
ENSMUST00000088484	MSTRG.7974.1	.(((((.(((((....((((((.((((((.((.&.)).))))))..)))))))))))))))).	24	56	22	50	-33.9
ENSMUST00000088484	MSTRG.1632.1	.(((((((((.(((((((((((.(((.(..(((.&.)))..)))))))).))))))).))....))))))).	8	41	33	69	-33.1
ENSMUST00000187458	MSTRG.6108.1	.((((.(.(((..((((....((((((((.(((.&.))).))..))))))....))))..)))))))).	3	36	24	57	-33.6
ENSMUST00000208927	MSTRG.2040.2	.(((((...((((.(((((.((((((((..((((.&.)))).......))))))))..)).))).))))))))).	4	38	31	69	-45.2
ENSMUST00000203549	MSTRG.2638.2	.(((((((..(.(.(((((.(((((((.&.)))))..)).)).))).)...)..))))))).	12	39	6	38	-32.4
ENSMUST00000173605	MSTRG.9189.3	.((.(((((((((((..((.(((((((((.&.))).)))))).))...))).))))).))))).	7	36	15	47	-35.7
ENSMUST00000181190	MSTRG.7085.1	.(((((((((..(..(.((((((.(((((..(((.&.)))..))))).)).)))).)..)..))).)))))).	8	42	21	57	-37.2
ENSMUST00000203549	MSTRG.2638.2	.(((((((.(.(((..((((..(.((((((((.&.)))))))).)..)))).....))).).))))))).	14	46	34	69	-38.2
ENSMUST00000173605	MSTRG.9189.3	.(((((((((((((((.((..(.(((((.&.))))).).)).).)).))))....)).)))))).	2	30	15	49	-31.3
ENSMUST00000181190	MSTRG.7085.1	.(((((.(((((((((.((((.(((((......(((((((.&.)))).)))..))))).)))).)))))))))..))))).	18	58	11	49	-40.2
ENSMUST00000131345	MSTRG.9424.1	.((((((((..(((((((...(((.((.((((((.&.)))))))).)))...)))).......))).)))))))).	25	59	4	43	-36.3
ENSMUST00000203549	MSTRG.2638.2	.((((((......((((....((((((..(((((.&.)).)))..).)))))..))))......)).)))).	25	59	9	44	-33.7
ENSMUST00000139288	MSTRG.16134.2	.((((.(((.....((((((((((((((.&.)))))))))))))))))..)))).	22	50	17	41	-33.3
ENSMUST00000173605	MSTRG.9189.3	.((((..(((((.((((((..(((((.&.)))))....)))))).))))).)))).	16	42	32	59	-34.1
ENSMUST00000126462	MSTRG.17043.1	.(((((.(((((.((.((.(..(((..(((((.&.))))).)))..))).)))))))))))).	7	39	41	69	-31.4
ENSMUST00000040608	MSTRG.7934.2	.(((((..(.((((...((((((((.(((..((.(((((.&.))))))).))))))...))))))))).)..))))).	6	45	19	55	-32.2
ENSMUST00000200363	MSTRG.11865.1	.((.(((.(((..(((((.(((((.((((((((.(.(((.&.))).).)))))))).))))).))))).)).).))).)).	20	59	21	60	-43.2
ENSMUST00000131345	MSTRG.9424.1	.((((..((..((((((..((((((.(.(..((.&.)).).).))))))..)).))))....))..)))).	23	56	4	39	-32.6
ENSMUST00000187458	MSTRG.6108.1	.(((.(((((((((((.((((.&.))))))))))))))).)))	35	56	51	70	-33.3
ENSMUST00000207795	MSTRG.18836.2	.(((....((((.((..(((((((((((((((.&.)))))...))))))))...))..)).))))...))).	20	52	10	47	-39
ENSMUST00000174754	MSTRG.7385.1	.(((.((((.(..(((.((((((.(.(((((.&.))))).)))))))..)))..).)))).))).	15	46	4	35	-34.2
ENSMUST00000181291	MSTRG.1632.1	.(((((((((.((((((.((((((.&.)))))).)))))))))).))))).	28	52	45	69	-30
ENSMUST00000142709	MSTRG.4540.1	.((((.((((((..((.((.(((...((((((((.&.))))))))))).)).)).))))))))))	26	60	42	70	-34.8
ENSMUST00000208358	MSTRG.2012.1	.(((((...(((....((..(.(((((.(((((((((.&.)))))))))))))).)..)).))).))))).	18	55	22	53	-34.2
ENSMUST00000208927	MSTRG.2040.2	(((((..((((((.((.(((.((..(((...(((((((((.&.)))))))))))).)).))))).)))))).....))))).	20	60	27	66	-41.8
ENSMUST00000203549	MSTRG.2638.2	.((((...((....((.(((((((((((((((..(((((.&.)))))..)))))...)))))))))).))))...)))).	13	52	1	39	-40
ENSMUST00000173605	MSTRG.9189.3	.(((((..(((((..((((((.((.(((.&.))).).).))))))...)))))....))))).	12	40	21	53	-35.9
ENSMUST00000182238	MSTRG.4540.2	.((((.((((((..((.((.(((...((((((((.&.))))))))))).)).)).))))))))))	26	60	42	70	-34.8
ENSMUST00000131345	MSTRG.9424.1	.(((((((.((..(((....(((.((((.((((.&.)))).))...)).)))....)))..)).))))))).	12	45	3	39	-34.8
ENSMUST00000207795	MSTRG.18836.2	.(((..((((((.(((((...((((((.&.))))))..)))))...))).))).))).	18	45	28	56	-31.6
ENSMUST00000203549	MSTRG.2638.2	.(((.(((((..((.(...((((.((...(((((((.(((.&.))).))))))))).))))...).).)..)))))..))).	19	59	7	46	-35.6
ENSMUST00000207718	MSTRG.857.2	.((((..(.(((.((((...(...(((((((((.&.)))))))))..)...)))).))).)..)))).	14	47	6	38	-33.7
ENSMUST00000173605	MSTRG.9189.3	.(((((.(((.((.(((((((((((((((.&.))).)))))))))).....)).)).)))..))))).	31	60	20	56	-35.7
ENSMUST00000040608	MSTRG.7934.2	.((((((.(.....(((((((((..((((.((.&.)).))))..)))))))))......).)))))).	23	55	18	51	-33.5
ENSMUST00000146529	MSTRG.20274.20	.(((((((.(((....(((((....(((((....((((((.&.)))))))))))...)))))))).))))))).	8	48	32	63	-36.6
ENSMUST00000131345	MSTRG.9424.1	.((.((...(((...(((((..((((((.(((((((.&.))))))).))))))...)))))...))).)).)).	17	53	4	39	-45.4
ENSMUST00000173605	MSTRG.9189.3	.((((((.....((((.((.((((.((((.&.)))).)))).)).)))).)))))).	9	38	45	70	-30.2
ENSMUST00000040608	MSTRG.7934.2	.(((((..((((.(((((.((...(((((((((.&.)))))))))...))...))))).))))..))))).	2	35	27	62	-40.2
ENSMUST00000143828	MSTRG.7385.1	.((((.(((((..((((((.(((((((.&.))))))).)))))).))))).)))).	7	34	37	63	-34.2
ENSMUST00000196556	MSTRG.2638.2	.((((((((....((.(((((.(((((.&.))))).)))))))...)))))))).	28	55	31	56	-30.6
ENSMUST00000196556	MSTRG.2638.1	.((((((((....((.(((((.(((((.&.))))).)))))))...)))))))).	28	55	31	56	-30.6
ENSMUST00000138653	MSTRG.7107.6	.((((((((((((((((..(....(((.....((((((((.&.))))))))....)))..)..))))))....))))))))))	19	59	12	52	-39.9
ENSMUST00000187897	MSTRG.16858.1	.(((((((((.(((.(.((((...((((((((.&.)))))))).)))).)))).))))))))).	19	51	5	34	-30.7
ENSMUST00000208927	MSTRG.2040.2	.((((......((((((((((.(((((((.(.&.).))).)))))))))).)))).......)))).	22	53	32	65	-35.8
ENSMUST00000203549	MSTRG.2638.2	.(((..(.(((((((((((.....(((.((((((.&.)))))).))).....))).)).))).))).)..))).	23	57	1	38	-34.8
ENSMUST00000126462	MSTRG.17043.1	.(((((((((...(((((((((((.(((((.&.))))).)))))..))))))....))))))))).	29	59	29	62	-34.4
ENSMUST00000144078	MSTRG.4015.1	.((((((((((((((((((((.&.)))))..))))))))......))))))).	33	54	3	32	-32.1
ENSMUST00000132571	MSTRG.13641.1	.((((((((...(((((..(((.((((((((..((((.&.))))))).))))))))...))))).....))).))))).	23	60	12	51	-32.2
ENSMUST00000207795	MSTRG.18836.2	.(((((.(((.....(((((((....(((((.&.)))))...)))))))....))).))))).	29	60	26	55	-31.9
ENSMUST00000187897	MSTRG.16858.1	.(((((((((((.((((.(((((((((((((.&.)))).)))))))))....)))))))))).))))).	19	50	12	47	-40.2
ENSMUST00000142429	MSTRG.4538.3	.(((..((((.(((((((((....((((((.((((.((((.&.))))...))))..)))))))))))))))..))))...)))	4	44	22	62	-35.1
ENSMUST00000126462	MSTRG.17043.1	.((((..(((.(.((..(((....(((((((((.((((.&.))))....))))))))).)))..)).).))).)))).	3	41	24	61	-30
ENSMUST00000138653	MSTRG.7107.6	((((((.((..((((((((((((((.(((((.&.)))))..))).))))))).))))..)).)))))).	1	32	5	40	-37.3
ENSMUST00000131345	MSTRG.9424.1	.((((...((((((((((((((...((((....(((((.&.)))))...)))).))))))..)))).)))))))).	5	43	1	36	-39.3
ENSMUST00000187458	MSTRG.6108.1	.(((.(((.(((((((..(((......(((((((.&.)))))))..)))))))))).))).))).	12	46	1	29	-34.1
ENSMUST00000142709	MSTRG.4540.1	.((((((((.((((((((.((((((.&.)))))).))))....))))...)))))))).	34	59	38	69	-30.7
ENSMUST00000173605	MSTRG.9189.3	.((.(((..(((...(((((((((....(((((.(((((.&.))))))))))....)))))))))....)))..))).)).	16	55	23	62	-39.3
ENSMUST00000182238	MSTRG.4540.2	.((((((((.((((((((.((((((.&.)))))).))))....))))...)))))))).	34	59	38	69	-30.7
ENSMUST00000134140	MSTRG.7359.3	(((((.((((((....((...((((((((((((.&.))))))..))))))))....)))..))).))))).	1	34	15	50	-30.9
ENSMUST00000187458	MSTRG.6108.1	.((((((((((((((((.((((((((.&.)))))))).))..))))).....))))))))).	29	55	20	53	-35.2
ENSMUST00000208927	MSTRG.2040.2	.(((((.((.(((((((((((((....(((((.&.))))).......))).)).))))))))..)).))))).	20	52	30	68	-42.9
ENSMUST00000203549	MSTRG.2638.2	.((((.((((((.(..(((((...((.((((((((((.&.))))).)))))...))...)))))..).))))))..))))	20	57	27	67	-40.3
ENSMUST00000173605	MSTRG.9189.3	.((((((((..((((((((((..(((((((.((.&.)).).))))))..))))....)))))).....))))))))	7	40	15	55	-42.3
ENSMUST00000181190	MSTRG.7085.1	.(((((((((((((...((..(.(((((((((.&.))))))))).)..))...))).))))..)))))).	27	59	8	43	-35.9
ENSMUST00000138653	MSTRG.7107.6	.((((.(((((((.......((((((((((((((.&.)))).))).))))))))))))))..)))).	18	52	24	54	-37.8
ENSMUST00000187897	MSTRG.16858.1	.((((((((((((.((((..((.((.((((((((.&.)))))))).))))..)))).)).).))))))))).	10	44	1	36	-44
ENSMUST00000187897	MSTRG.16858.1	.(((((((((....(((((.((((..(((((((.&.)))))))..)))).)))))))))....))))).	21	54	2	35	-32.3
ENSMUST00000142709	MSTRG.4540.1	.(((((.((((((.(((..(((((((.(((.&.))).)))))))..))).))))....))..))))).	25	55	35	70	-38.8
ENSMUST00000208927	MSTRG.2040.2	.(((((((....((((((.(((.((.&.)).))).)))))).....))))))).	21	46	42	68	-32.8
ENSMUST00000203549	MSTRG.2638.2	.((((((..(..((((((.((..(((.((((..((((((.&.))).)))..))))..))).))...))))))..))))))).	21	60	8	48	-42
ENSMUST00000128914	MSTRG.17487.1	.(((..(((((((.((.((((.((((((.&.)))))))))).)).))....)))))..))).	26	54	12	43	-30.7
ENSMUST00000182238	MSTRG.4540.2	.(((((.((((((.(((..(((((((.(((.&.))).)))))))..))).))))....))..))))).	25	55	35	70	-38.8
ENSMUST00000187458	MSTRG.6108.1	.((.((((((((((((((((.((((.&.)))))))))))...))))).)))).)).	29	54	34	62	-34.6
ENSMUST00000207795	MSTRG.18836.2	.(((((.(((((.(((((((((.((.&.)).))))).)).)).)))))...))))).	30	55	21	50	-30.9
ENSMUST00000187897	MSTRG.16858.1	.((((((...(((((.(((.((((.(((.&.))).)))).)).).)))))....)))))).	14	42	5	35	-32.2
ENSMUST00000174754	MSTRG.7385.1	.((((((((((...(((((((.&.))))))).)))))).)))).	23	44	12	32	-31.3
ENSMUST00000208927	MSTRG.2040.2	.(((((...((((((.(((((..((((.....((((.&.))))....))))))))).)))))).....))))).	1	37	31	66	-42
ENSMUST00000159539	MSTRG.6057.1	.((((((..((((((((((.&.))))))))))...)))))).	31	50	17	37	-30.4
ENSMUST00000203549	MSTRG.2638.2	.(((((.(((((.(..((..(((((.((((((.&.))))))..)))))...))..))))))..))))).	3	35	32	66	-36.6
ENSMUST00000173605	MSTRG.9189.3	.(((((((..((.((...((((.(((((.((((((((.&.))))).)))))))).))))..)))).))))))).	6	43	21	55	-36.1
ENSMUST00000126462	MSTRG.17043.1	.((((((..(((..((((..((((((.&.)))))).....))))..)))..)))))).	11	37	25	54	-30.3
ENSMUST00000040608	MSTRG.7934.2	.((((((.(((((((((...((((((.&.)))))).....))))))))))))))).	10	36	24	51	-35.9
ENSMUST00000138653	MSTRG.7107.6	.(((.((.(((.((((((((....((..(((((.&.)))))..))..)))))))).))).)).))).	3	36	5	36	-33.5
ENSMUST00000031402	MSTRG.7086.3	.(((.(((((((((.((((((((((((((.&.))))))).)))))))...)))))...)))).))).	3	32	9	44	-40.2
ENSMUST00000107095	MSTRG.4504.2	.((((((((((..((...(.((((((((.&.)).)))))).)..)).)))))..))))).	3	31	19	48	-31.1
ENSMUST00000174754	MSTRG.7385.1	((((....((((((((.(((((((.&.)))).))).))).)))))....)))).	1	25	14	41	-32.4
ENSMUST00000181190	MSTRG.7085.1	.((((.((....((((....(((((((((.((((.&.)))).)))))))))..)))))).))))	26	60	43	70	-30.5
ENSMUST00000131345	MSTRG.9424.1	.(((.((((((...((((....((((((((....(((.&.))))))))))).))))....)))).)).))).	16	53	3	35	-33.4
ENSMUST00000173605	MSTRG.9189.3	.((((.((((((.((((.(((....((((((.((.&.)).)))))).))).)))))))))).)))).	22	56	31	61	-32.6
ENSMUST00000131345	MSTRG.9424.1	.(((((((((((((..((((...((((((.((.((.&.)).)).)))))))))).))))))....))))))).	21	56	2	37	-36.4
ENSMUST00000207795	MSTRG.18836.2	.((((((.((.(((((.((.(...(.(((((((((.&.))))))))).)..).)).))).)))).)))))).	25	60	19	53	-38.7
ENSMUST00000208927	MSTRG.2040.2	.((((((((....(((((((((((((((.&.)))))))))))))))...))...)))))).	9	37	36	66	-32.2
ENSMUST00000203549	MSTRG.2638.2	.(((.((((((((((.(((((((...((((.&.)))).))))))).)))))))))).))).	21	51	7	35	-33.1
ENSMUST00000031402	MSTRG.7086.3	.((((((.((..((((((...(...(((((((((((.&.)))))))))))...)...))))))...))....)))))).	2	38	8	48	-33.7
ENSMUST00000142709	MSTRG.4540.1	.(((((((((..((.((...((((...((((((((.&.))))))))...))))..)).))..))).)))))).	1	36	32	67	-38
ENSMUST00000182238	MSTRG.4540.2	.(((((((((..((.((...((((...((((((((.&.))))))))...))))..)).))..))).)))))).	1	36	32	67	-38
ENSMUST00000131345	MSTRG.9424.1	.(((((((((((((((..((.((.((((.&.)))).)).)).))))))).))))...)))).	19	47	2	33	-35.1
ENSMUST00000207795	MSTRG.18836.2	.(((((.(....((((....((((((.((((((((.&.))))))))...))))))..))))...).))))).	10	45	6	40	-34.5
ENSMUST00000174754	MSTRG.7385.1	.((((((((...(.((((((((((.&.)))).))))))).)))))))).	27	51	22	44	-32.4
ENSMUST00000207718	MSTRG.857.2	.((((((((((((((((...((((((.&.))))))..)))))))))))))))).	3	29	9	34	-31.7
ENSMUST00000131345	MSTRG.9424.1	.(((((((((.((((((((((.(.&.).)))))....))))).)).....))))))).	37	60	5	37	-32.2
ENSMUST00000207795	MSTRG.18836.2	(((((((((..(.(.(((..........(((((((.((((.&.)))).)))))))...))).).)..))))))))).	15	55	17	51	-38.7
ENSMUST00000208927	MSTRG.2040.2	.(((.(((((((..(((((((((.(.&.).)))))))..)).))))..))).))).	1	26	40	68	-30.2
ENSMUST00000190169	MSTRG.4011.6	.(((((.((((.(((((((...(((((.(((.(((((((.&.))))))).))).))))).))))))).)))).))))).	7	46	2	39	-36.8
ENSMUST00000139288	MSTRG.16134.2	.((((..(((((..((((((((((((.(((.&.))).))))....)))))))).))))))))).	8	38	14	45	-37.5
ENSMUST00000208709	MSTRG.17009.7	.((((.(((((((((...((....((((((.&.))))))....))))))))))).)))).	10	40	37	64	-33.3
ENSMUST00000134140	MSTRG.7359.3	.((((.(((((((((..(((.(..(((((((((.&.)))))))))..).)))......))))))))).)))).	6	39	12	49	-34.1
ENSMUST00000200363	MSTRG.11865.1	((((.(((((....(((((((((((((((((((.((.&.)).)))))))).)))).)))))))))))))))).	1	37	19	53	-39.6
ENSMUST00000187458	MSTRG.6108.1	.((((((((((..((...((((((((((.&.))))))))))....))..))))).....))))).	9	37	29	63	-31.5
ENSMUST00000207795	MSTRG.18836.2	.((((((..(....(((((((((.&.)))))))))...)..)))))).	2	25	18	40	-32
ENSMUST00000137661	MSTRG.11030.1	.((((..((((.(((.(((((.((((.&.))))..))))))))..))))..)))).	3	29	12	39	-30.6
ENSMUST00000203549	MSTRG.2638.2	.((((((((..(((.((..((.(((((.&.))))).)).)).))).)))))))).	24	51	39	64	-30.6
ENSMUST00000040608	MSTRG.7934.2	.((((..((((((((.(((((.&.)))))...))))))))..)))).	8	29	27	50	-30.7
ENSMUST00000181190	MSTRG.7085.1	.((((((((.........((.(((((((((.((.&.)).)))).))))).)).........)))))))).	24	57	22	56	-32.4
ENSMUST00000207795	MSTRG.18836.2	.(((.(((((....(((.....((((((((((.&.)))))....)))))...)))))))).))).	20	52	24	54	-31
ENSMUST00000187897	MSTRG.16858.1	(((.(....((((((((((.....((((..(.((..((((.&.))))..)).))))).....))))))))))...)))).	19	59	14	51	-37.1
ENSMUST00000174754	MSTRG.7385.1	((((((((.(((...(((((........(((((..(((((.&.))))).)))))......)))))))).)))))).)).	20	60	22	58	-35.6
ENSMUST00000208927	MSTRG.2040.2	.((((((((((((.(((....((((((.&.))))))....))).))).)))).......))))).	30	57	31	66	-32.1
ENSMUST00000203549	MSTRG.2638.2	.((((((((((((((.((((....(((((.&.)))))......))))..))))..)))).)))))).	27	56	30	65	-31.5
ENSMUST00000173605	MSTRG.9189.3	.(((((((((....((((.((((....((((((.&.)))))).)))).).)))))).)))))).	25	58	30	58	-31.1
ENSMUST00000181190	MSTRG.7085.1	.((((.(((.((((.(((((((((...(.((((.&.)))))..))))))....))).)))).).))..)))).	16	49	4	41	-31.9
ENSMUST00000187897	MSTRG.16858.1	((((((((.((((.(..((((((..((..((((((((.&.)))))))))).)))))).).)))).)))...))))).	1	38	8	45	-41.2
ENSMUST00000107095	MSTRG.4504.2	.(((((.(((((..(((((((.((((....((((.&.)))))))))))))).).....)))))))))).	8	42	32	64	-31.9
ENSMUST00000131345	MSTRG.9424.1	.(((((((.((((.((..((((((..(((.&.)))..))))))....)).)))).)))......)))).	17	46	1	38	-31
ENSMUST00000187897	MSTRG.16858.1	.((((((((.....((((((((((.((((.&.)))).)))))))))))))))))).	6	35	1	25	-32.8
ENSMUST00000174754	MSTRG.7385.1	.((((.((((.(((((.(((((((((.(.(((.(((.&.))).))).).))))))))).))))).)))).)))).	21	57	23	59	-41.9
ENSMUST00000207795	MSTRG.18836.2	.((((.((((((..((((.((.((..(((((.&.)))))..)).)).)))).)))))).)))).	17	48	34	64	-31.7
ENSMUST00000173605	MSTRG.9189.3	.(((((..((((((...((.(((((((((((.&.)))).)))..)))).))...))))))))))).	2	33	21	53	-34
ENSMUST00000200363	MSTRG.11865.1	.(((((...(((((((((.((..((((..(((((((.&.)))))))))))..))))).))))...))...))))).	9	45	2	39	-31.7
ENSMUST00000040608	MSTRG.7934.2	.((((((((((((((.(((.((..((((.((((((.&.)))))))))).))))).))))))))).))))).	19	54	36	69	-37
ENSMUST00000173605	MSTRG.9189.3	.((((((((..(((((.(((((((((.&.))))))).)).........))))).)))))))).	33	59	19	53	-35.6
ENSMUST00000181190	MSTRG.7085.1	.(((((((.((...((.((((.((((((..((((((((.&.)).)))))).))))....)))))).)))).))))))).	4	42	27	65	-32.8
ENSMUST00000107095	MSTRG.4504.2	.((((.((((((.(((((((((((.......(.((((((.&.))))))))))...))))))))))))))...)))).	3	42	32	67	-34
ENSMUST00000208927	MSTRG.2040.2	.((.(((((....((((((((...(((...((((.&.)))).....)))...))))))))...))))).)).	17	51	23	58	-30.7
ENSMUST00000203549	MSTRG.2638.2	.(((((....(((((((.(((.(((..(((.(((((.&.))))).)))..)).).))).).))))))...))))).	20	56	1	38	-34.6
ENSMUST00000040608	MSTRG.7934.2	.((((((((((.((((((((.(((.....(((((.((((.&.)))))))))...)))...)))))))).)))))))))).	1	40	4	42	-48.4
ENSMUST00000181190	MSTRG.7085.1	.(((((((...((((((((((((..(((((.(((.&.))).))))))))))....))))..))).....))))))).	3	37	2	42	-36.3
ENSMUST00000131345	MSTRG.9424.1	.((.(((((((..(....(((((..((((((((((.&.)).)))))..)))...)))))...)..))))))).)).	17	52	29	67	-31.7
ENSMUST00000207795	MSTRG.18836.2	.((((((....(((..(((...((((.((((((((.&.))))))))))))...)))..)))....)))))).	12	47	6	40	-34.4
ENSMUST00000031402	MSTRG.7086.3	.(.(((((.((.(((..(((...(((.((((((((.&.)))))))))))......)))..))))).))))).).	2	37	12	48	-30.9
ENSMUST00000131947	MSTRG.9352.1	((((((.(((..((((....(((...((((((((..((((.&.))))..)))))))))))...)))).))).)))))).	14	54	16	52	-37.7
ENSMUST00000107095	MSTRG.4504.2	.(((((..(((((((((((.((((...((.((((.&.))))))...)))).)))))))......))))..))))).	8	42	8	47	-37.8
ENSMUST00000142709	MSTRG.4540.1	.((((..((((...((.((((((....(((.(((((.&.))))).)))....))))))..))...))))...)))).	18	54	32	70	-35.9
ENSMUST00000203549	MSTRG.2638.2	.(((..(((...((((..(((..((((((.((.(((.&.))).)))))))).)))....)))))))..))).	13	49	17	50	-34.6
ENSMUST00000139288	MSTRG.16134.2	.((((((((((.(((((.(((.(..((((.&.)))).).)))))))))))).........)))))).	31	60	30	65	-31.4
ENSMUST00000207718	MSTRG.857.2	.(((((((.(((((.(.(((((((((((.&.)))))))).))).)..)))))..))))))).	20	48	9	40	-40.8
ENSMUST00000209090	MSTRG.20274.14	.((((..((((((((((((.(....((((((.&.))))))....)))))))).))))).)))).	15	46	3	33	-31.3
ENSMUST00000131345	MSTRG.9424.1	.((((((...((((((((...(.((((((.&.)))))).)..))))..)))).....)))))).	14	43	4	36	-30.7
ENSMUST00000207795	MSTRG.18836.2	.((((((...(((.((((.....((((((((.&.)))))))).)))).))).....)))))).	21	52	14	43	-36.5
ENSMUST00000187897	MSTRG.16858.1	.((((((.((((.(.......(.((((((((.&.)))))))).).......).)))).)))))).	14	45	14	45	-33.3
ENSMUST00000099676	MSTRG.20274.15	.((((..((((((((((((.(....((((((.&.))))))....)))))))).))))).)))).	15	46	3	33	-31.3
ENSMUST00000174754	MSTRG.7385.1	.(((.(((((((((..(((.((((((.&.)))))))))..)))))))))))).	34	60	9	33	-38.7
ENSMUST00000203549	MSTRG.2638.2	.(((((.......(((((((...(((...((.((((((.&.)))))).))....)))...))))))).....))))).	12	50	1	38	-33.1
ENSMUST00000173605	MSTRG.9189.3	.((.(((..((.((((..(((.((((..(((.(((((.&.)))))))))))).))).)))).))....))).)).	2	39	19	54	-31.2
ENSMUST00000203549	MSTRG.2638.2	.(((.((((.((.((((....((((((....((((.&.))))...)))))))))))))))).))).	9	44	1	29	-32.1
ENSMUST00000126462	MSTRG.17043.1	.((((((.(((.(((((((((.&.))))))))).))).)))))).	34	55	46	67	-30.7
ENSMUST00000040608	MSTRG.7934.2	.(((((((.....((((((((((((..((((((.&.))))))..)))))))).).)))))))))).	13	46	35	65	-32.9
ENSMUST00000181190	MSTRG.7085.1	.((((((((((..(((((((......((((.(((.&.))).))))...)).))))).....)))).)))))).	16	50	21	57	-36.7
ENSMUST00000181291	MSTRG.1632.1	.(((((..(((((((((((((..((((.(.(((.&.))).))))).))).)))))).....))))..))))).	4	37	33	70	-31
ENSMUST00000142709	MSTRG.4540.1	((((((.((((((.((((((((((.&.)))))))....)))))..)))).).....))))).	1	25	33	68	-30.1
ENSMUST00000208927	MSTRG.2040.2	(((((((((((((.....(.(((((...((((((.(((((.&.)))))))))))))))).)...))))))...))))))).	5	45	30	68	-47.1
ENSMUST00000203549	MSTRG.2638.2	(((((((((((..(((((...((..(((.&.)))..))...)))))....))))))))))).	1	29	34	65	-38.4
ENSMUST00000173605	MSTRG.9189.3	.(((((((..((((.(((.(((((((.&.)))))))...))).)))).))))))).	21	47	28	55	-37
ENSMUST00000040608	MSTRG.7934.2	.(((((.(((((...((..(((((((.((((((.&.))))))...)))))))))...))))))).))).	13	46	7	40	-36.2
ENSMUST00000182238	MSTRG.4540.2	((((((.((((((.((((((((((.&.)))))))....)))))..)))).).....))))).	1	25	33	68	-30.1
ENSMUST00000138653	MSTRG.7107.6	.((((.((((..(((....(.((((((...(((((.&.)))))...)))))).)..)))..)))).)))).	4	39	26	59	-35.2
ENSMUST00000187897	MSTRG.16858.1	.(((((((((.........(((((.((.(((((((((((.&.))))))...))))))).))))))))).))))).	6	45	2	35	-34.3
ENSMUST00000208927	MSTRG.2040.2	.((((((((.(....((((((((((((.&.))).)))))))))....).))))))))	27	54	43	70	-32.5
ENSMUST00000203549	MSTRG.2638.2	.((((((((.((......((((...(((((((((.((.&.))..)))))))))...)))).....)).)))))))).	16	53	27	64	-40.7
ENSMUST00000040608	MSTRG.7934.2	.((((((((.((.((((.........(((((((.&.)))))))...)))))))))))))).	16	49	7	32	-34.5
ENSMUST00000187458	MSTRG.6108.1	(((((((((......(((((((((((((((..(((.((((.&.)))).)))..)))).))))))))))).)))))).))).	13	53	20	58	-41.4
ENSMUST00000200363	MSTRG.11865.1	.((((((((((..((((..(((...(((((((.(((.&.))).)))))))))).)))).....))))))).))).	10	46	27	63	-36.3
ENSMUST00000031402	MSTRG.7086.3	.(((((((((.(((....((....((((((..(((((((.&.)))))))..))))))....))..))).))))))))).	6	45	17	54	-32
ENSMUST00000173605	MSTRG.9189.3	.((((((..((.(((..(((.....((((((((.&.))))))))..))).))))).)))))).	22	55	17	44	-30.7
ENSMUST00000203549	MSTRG.2638.2	.(((((.((((((((((..(((((.(((.&.))).))))).....)))))))))).))))).	26	54	8	39	-30.1
ENSMUST00000138653	MSTRG.7107.6	.(((((((((...(((((((((((((((.&.))))))))))))).)).))))))))).	11	39	42	69	-33.8
ENSMUST00000187897	MSTRG.16858.1	.(((.((.(...(((((((((((.((((.&.)))).)))))))))))....).)).))).	28	56	22	51	-31.4
ENSMUST00000203549	MSTRG.2638.2	((((....(((((.(((...(((......(((((((((((.&.)))))))).)))......)))...)))...))))))))).	18	58	23	63	-38.2
ENSMUST00000040608	MSTRG.7934.2	.(((((....((...(((((((((.(((.(((.&.))).))).)))).))))).))))))).	2	34	4	31	-30.4
ENSMUST00000138653	MSTRG.7107.6	.((((((.....((.....((((((.(((..(((.&.)))..))).))))))...)).....)))))).	7	41	25	57	-31.9
ENSMUST00000203549	MSTRG.2638.2	.(((((((((((.(..(((((.....(.((((((.&.)))))).)...)))))..).)))))).))))).	21	55	24	57	-34.6
ENSMUST00000173605	MSTRG.9189.3	.((((((((((...(.(((.((.(.(((((((((((.&.)))))))).))).))).))).)...)))))))))).	24	60	19	55	-44.9
ENSMUST00000207795	MSTRG.18836.2	.((((((((((....(((.(((.(((.((((.&.))))))).))).)))..)))))))))).	9	40	41	69	-30.9
ENSMUST00000142709	MSTRG.4540.1	.((((((......((((((..(((((((((((((.&.)))))))))))))..........)))))))))))).	7	41	21	57	-32.1
ENSMUST00000208358	MSTRG.2012.1	.(((((..((((.((((((.((((((.((((.&.)))))))))).))))))))))))))).	17	48	18	45	-32.7
ENSMUST00000137661	MSTRG.11030.1	.(((((((((.((((((.(((((.......(((((((.&.))))))).......)))))..)))))).)).))))))).	22	59	13	52	-35.7
ENSMUST00000203549	MSTRG.2638.2	(((((.(.((((.((..((((.(.((((.(.(((((((((.&.)))).)))))).)))).).))))..)))))).)..)))))	10	50	16	56	-35.1
ENSMUST00000182238	MSTRG.4540.2	.((((((......((((((..(((((((((((((.&.)))))))))))))..........)))))))))))).	7	41	21	57	-32.1
ENSMUST00000181190	MSTRG.7085.1	.(((((((((((((((.((((((.((((((.&.))))))))))))..)))))))))......)))))).	16	46	25	61	-31.4
ENSMUST00000208927	MSTRG.2040.2	.(((((...((((.((((((((((((.&.)))))))).))))))))))))).	17	43	29	52	-36.1
ENSMUST00000173605	MSTRG.9189.3	(((((...(.(((.((.(.(((((((((((((.&.)).)))))))).))).))).))).)...))))).	1	33	16	50	-35.4
ENSMUST00000040608	MSTRG.7934.2	((((((((....((((((..(((.....(.((((((((((.&.))))....))))))).....)))..)))))))))))))).	4	44	15	55	-34.6
ENSMUST00000181190	MSTRG.7085.1	.((((((.((((.((.((....((.(((((.&.)))))))....)).)).)))).)))))).	27	57	12	41	-32.7
ENSMUST00000132571	MSTRG.13641.1	.(((((.(..((.(((.((((((((..(((.((((.&.)))))))..))).)))))))).))..)))))).	1	36	4	37	-31.9
ENSMUST00000187897	MSTRG.16858.1	.((((((((.(..((.(((((((((.&.))))))))).))..))).)))))).	21	46	6	31	-35.3
ENSMUST00000181291	MSTRG.1632.1	.((((.(.(((((((((((.((((.((((.(.(((.&.))).).)))).))))...)))..)))))))).))))).	2	37	27	65	-31
ENSMUST00000142709	MSTRG.4540.1	.((((((.(.((((((((..(((((.((((.&.)))).)))))))))..)))))))))))	30	60	43	70	-34.1
ENSMUST00000203549	MSTRG.2638.2	.(((((....(((..(((((....(((.((..((((.&.)))))).)))...))).))..)))))))).	21	57	34	64	-30.7
ENSMUST00000182238	MSTRG.4540.2	.((((((.(.((((((((..(((((.((((.&.)))).)))))))))..)))))))))))	30	60	43	70	-34.1
ENSMUST00000187897	MSTRG.16858.1	.((((((..((((...(.(((((((...((((((((.&.))))))))))))))))..)))).....)))))).	22	58	2	36	-34.6
ENSMUST00000131345	MSTRG.9424.1	.(((((((((((.((((((...((((....(((((.((.&.)).)))))...))))))))))..))))))))))).	1	39	7	42	-35.5
ENSMUST00000142709	MSTRG.4540.1	.(((((((.(((((..((((((.&.))))))..)))....)).)))))))	26	48	45	70	-31.6
ENSMUST00000203549	MSTRG.2638.2	.(((((((..((((.((..((((...((((..(((.(((.&.))))))..)))).....)))).)))))).)))..)))).	17	56	17	56	-37.5
ENSMUST00000209090	MSTRG.20274.14	.(((((..(((...(((((.((((((.&.)))))))))))...).))..))))).	20	46	14	40	-32.2
ENSMUST00000182238	MSTRG.4540.2	.(((((((.(((((..((((((.&.))))))..)))....)).)))))))	26	48	45	70	-31.6
ENSMUST00000131345	MSTRG.9424.1	.(((.((..((((((((((...(((.((((.&.)))).)))...)))..))))...))).)).))).	18	48	6	40	-30.8
ENSMUST00000207795	MSTRG.18836.2	.((((((((..(((.(((((..(.((...(((((.&.)))))..))).)).))))).)..)))))))).	21	55	21	53	-34.2
ENSMUST00000099676	MSTRG.20274.15	.(((((..(((...(((((.((((((.&.)))))))))))...).))..))))).	20	46	14	40	-32.2
ENSMUST00000208927	MSTRG.2040.2	.((((((..((.((((..((((((((.&.)))))....))).......)))).))..)))))).	15	41	23	58	-31.9
ENSMUST00000203549	MSTRG.2638.2	.(((((((((.((.((((((...((((((.&.))))))..))).))).)).)))))).))).	26	55	39	69	-39.5
ENSMUST00000173605	MSTRG.9189.3	.(((((....((((((((...((((.((((((.&.))).))).))))......))).))))).))))).	28	60	23	57	-32.8
ENSMUST00000040608	MSTRG.7934.2	.((((((.((((((.(((((((((((((.&.)))).)))...))))))...).))))).))).))).	17	45	4	40	-33.7
ENSMUST00000181190	MSTRG.7085.1	.(((((((.(((((.(((.(.(((..((.&.))..))).)..))).))).......)).))))))).	28	56	22	58	-30.2
ENSMUST00000131345	MSTRG.9424.1	.((((((((((((((((....(((((((((.&.)).)))))))....)))))).....)))))))))).	11	41	3	39	-40.6
ENSMUST00000107095	MSTRG.4504.2	.(((((((..(((((...........((((((((.&.)).)))))))))))))))))).	22	56	26	48	-30.8
ENSMUST00000208927	MSTRG.2040.2	.(((.(((((((......(.((..((((((((((.&.))))))))..))..)).)....)))))).).))).	16	50	1	36	-31.3
ENSMUST00000203549	MSTRG.2638.2	.(((((....(((((.(((...((((.(((((((((.&.))).)))))).))))))).)))....))...))))).	23	59	1	38	-32.6
ENSMUST00000173605	MSTRG.9189.3	.(((..((.((.((.(((.((....(((...(((((.(((.&.))).)))))...)))....))..))))).)).))..))).	8	48	15	55	-32.3
ENSMUST00000040608	MSTRG.7934.2	.(((((.(((((.((((((.((.((((.((((.&.))))))))))...))))..))..)))))....))))).	1	33	4	42	-34.1
ENSMUST00000187897	MSTRG.16858.1	.((((....(.(((..((((.((((((.((((((((.&.)))))))).)))))).).)))..))).)....)))).	23	59	13	50	-40.7
ENSMUST00000200363	MSTRG.11865.1	.(((.(((((.(.((((..((((((..(((((.&.)).)))))))))..)))).).)))))))).	25	57	18	48	-30.8
ENSMUST00000126462	MSTRG.17043.1	.(((((..(((((.(((...((((((((((((((.(((.&.))).))))))......)))))))).))))))))..)))))	2	40	26	66	-41.3
ENSMUST00000187897	MSTRG.16858.1	(((((((..(.((...((..(.((((..((.((((((.&.))))))))..)))).)..)).)).)..))))))).	1	38	10	45	-34.2
ENSMUST00000208927	MSTRG.2040.2	.((((...(((.((((((..((((..((((.&.))))....))))......)))))))))...)))).	22	52	31	66	-32.1
ENSMUST00000203549	MSTRG.2638.2	.(((.(((((.(..(((((.((...((((((((((.&.)))))))..)))..)))))))..).))))).))).	5	40	32	67	-36.6
ENSMUST00000142429	MSTRG.4538.3	.(((.(((((((....(((.(((((((((.&.))))))))).)))..))))))).))).	2	31	20	47	-31.6
ENSMUST00000173605	MSTRG.9189.3	.(.(((..((((((((..((.((((((((((.&.)))))))..))))).)))..)))))..))).).	9	40	29	62	-33
ENSMUST00000200363	MSTRG.11865.1	(((((....(((((((((((((...((((.....((((.&.)))).....)))))))))))))))))))))).	1	39	16	48	-37.3
ENSMUST00000187897	MSTRG.16858.1	.(((((((((..((((((.(((((((((((.&.))))))).)))).))))))....))))))))).	29	59	22	55	-43.3
ENSMUST00000138653	MSTRG.7107.6	.(((((((((..(((....((((((((.&.))))))))....)))))))))))).	24	51	14	39	-30.5
ENSMUST00000187458	MSTRG.6108.1	.(((((((((((((...(((((((((((.&.)).)))).)))))....)))..)))..))))))).	32	60	26	61	-30.7
ENSMUST00000207795	MSTRG.18836.2	.(((((.((((.(((((((.(((.(((.&.))).)))....))))))))))).))))).	25	52	33	62	-36
ENSMUST00000107095	MSTRG.4504.2	.((((((.((((((......((((.((.((((.&.))))...)).))))...)))))).....)))))).	20	52	26	61	-30.9
ENSMUST00000142709	MSTRG.4540.1	.((((((((.....((((...((((..(((.((((.&.)))).)))..))))))))..)))..))))).	10	45	33	64	-30.8
ENSMUST00000203549	MSTRG.2638.2	((((((...((((.((((((.....(.((((((.((.(((.&.))).)))))))).)))))))))).)....).))))).	16	56	8	45	-35.6
ENSMUST00000139288	MSTRG.16134.2	.((((((((..((((((((..((((((((.&.)))))).))..)))))))))))))))).	30	59	22	50	-35.9
ENSMUST00000142429	MSTRG.4538.3	.((((.((((..((((.(((((.((.((((((((.&.)))))))).)).))))))))))))).)))).	7	41	26	57	-30.1
ENSMUST00000040608	MSTRG.7934.2	.((((((((((....((..((((((((..((((.&.))))..))))))))..))......))).))))))).	1	34	12	48	-33.4
ENSMUST00000180820	MSTRG.982.1	.(((((((((((.(...(((((((((((.&.)))).)))))))..).))))))))))).	16	44	18	46	-32.9
ENSMUST00000182238	MSTRG.4540.2	.((((((((.....((((...((((..(((.((((.&.)))).)))..))))))))..)))..))))).	10	45	33	64	-30.8
ENSMUST00000207795	MSTRG.18836.2	.(((((.(((..(..((((((..((((..(((((((((.&.))))))))).....))))....)))))).)..))))))))	8	46	12	52	-41.7
ENSMUST00000031402	MSTRG.7086.3	.((((((((.(.(((((..(((.((.(((.(((((((.&.)))))))))).)).)))..))))).).)))))))).	11	48	15	51	-40.1
ENSMUST00000205825	MSTRG.4014.1	.((((((..((((((((((...(((((.((.&.)).))))).))).))))))...........)..)))))).	15	45	19	59	-32.9
ENSMUST00000168978	MSTRG.18654.1	.(((.(((((.(((((((.((((((((..(((.((((.&.)))))))..)))))))).).))...)))).))))).)))	16	53	3	42	-33
ENSMUST00000173605	MSTRG.9189.3	.((((.((((....((((((((((((.&.))))))))))))....)))))))).	17	43	18	43	-40.3
ENSMUST00000131345	MSTRG.9424.1	.(((((((((((...((.(((.(.((((.&.)))))))))).))))))).)))).	6	34	2	26	-32.9
ENSMUST00000142709	MSTRG.4540.1	.((((((.(((((((.....(((((......((((((.&.)))))).....))))).....)).))))))))))).	15	52	26	62	-30.4
ENSMUST00000203549	MSTRG.2638.2	.(((((((((((((((.((((....(.(((((.(((((((.&.))))))).))))).))))).).))).))))))).)))).	11	51	7	46	-40.1
ENSMUST00000182238	MSTRG.4540.2	.((((((.(((((((.....(((((......((((((.&.)))))).....))))).....)).))))))))))).	15	52	26	62	-30.4
ENSMUST00000138653	MSTRG.7107.6	.(((((((((((((((((((((..((((((..(((.&.)))..))))))..)))).))....))))))))))))))).	8	43	24	64	-38.4
ENSMUST00000187897	MSTRG.16858.1	.(((((((((((((((......((((((..((((((.&.))).)))..)))))).))))))))))))))).	16	52	20	52	-34.9
ENSMUST00000031402	MSTRG.7086.3	.((((((((((...(((((((((((.((((((((.&.))))))))))))...)))))))...)))).)))))).	2	36	8	45	-36.4
ENSMUST00000208927	MSTRG.2040.2	.((.((..((((((((.....(((((.(((.&.)))..)))))....))))))))..)).)).	1	31	25	55	-30.5
ENSMUST00000203549	MSTRG.2638.2	.(((((.((((....(((((((.(((((((((.&.))))..))))).)))).)))......)))).))))).	19	51	27	64	-35.2
ENSMUST00000173605	MSTRG.9189.3	.((.((((.(((((.(((...((.(((.((.(((((((.&.))))))))).))).))....))).))))).)))))).	1	39	14	51	-38.6
ENSMUST00000138653	MSTRG.7107.6	.((..(((((((((......(((((((.((((((((.&.)))))))).))))))))))))))).)..)).	21	57	15	46	-38.2
ENSMUST00000187458	MSTRG.6108.1	.((((...(((..((.(..(((((((((((((.&.)))))))))))))..)))..)))..)))).	28	60	27	57	-31.1
ENSMUST00000187897	MSTRG.16858.1	.(((((.(((.(((((.(((.(((((.(((.((((((((.&.)))))))).))).))))).)))))))).))).))))).	10	49	8	46	-42.5
ENSMUST00000208927	MSTRG.2040.2	.(((((..((..((((((((((((((.&.))))).)))))))))))....))))).	21	47	40	67	-33.5
ENSMUST00000173605	MSTRG.9189.3	.(((.(((((((((((((((((.&.)))))).....))))))))....))).))).	27	49	21	52	-30.3
ENSMUST00000126462	MSTRG.17043.1	.((((..((.((((.....(((((((((((.&.)))).)))))))..))))))..)))).	4	34	42	69	-31.4
ENSMUST00000040608	MSTRG.7934.2	.(((((((.(((((((((..(((((.&.))))).)))).))))).)))..)))).	31	56	4	31	-32.8
ENSMUST00000207795	MSTRG.18836.2	.((((((..((((((.....((((((((.((((.&.)))).))))))))))))))..)))))).	8	41	39	67	-33.9
ENSMUST00000187897	MSTRG.16858.1	.(((((.(((((((((((..((((((.&.)))))))))))))))).).))))).	34	60	29	54	-35.2
ENSMUST00000107095	MSTRG.4504.2	.(((((.(((..(((.(((((.((((((.&.))))))))))).))).)))))))).	16	44	24	49	-35.8
ENSMUST00000208927	MSTRG.2040.2	.(((((.(((((((((..((.((..((((((.&.))))))...)).))...)))))))))..))))).	14	45	6	40	-33
ENSMUST00000142429	MSTRG.4538.3	.(((((((...((...(((((...((((.((.(((((.&.))))).)).))))...))))).))..)))))))	16	53	37	70	-30.7
ENSMUST00000126462	MSTRG.17043.1	.((.((((((((((.(((.((((.(((((...((((.&.))))...)))))))))....))).))))))).)))..)).	9	45	10	50	-30.9
ENSMUST00000208927	MSTRG.2040.2	.((((..((((.(..((((((.....(((..(((((((.&.)))))))..)))..))))).)..).))))..)))).	13	51	29	65	-35.9
ENSMUST00000137661	MSTRG.11030.1	.((((((.....((((((((.((.....((((.(((((((.&.)))))))))))))))))).))).....)))))).	11	51	3	37	-32.8
ENSMUST00000208927	MSTRG.2040.2	(((((.((..(((((..((.(((.((((((((..((.(((.&.))).)).))))))))))))).)))))..))))))).	16	56	30	66	-34.6
ENSMUST00000159539	MSTRG.6057.1	.(((((...((((((((.((((((.(((((..(((((((.&.)))))))))))).)))))).)))).))))))))).	21	60	4	39	-37.3
ENSMUST00000138653	MSTRG.7107.6	.(((((((.((..((((((..((((((((.(((.&.))).)))).))))..)))..)))..))..))))))).	15	48	4	41	-32.7
ENSMUST00000031402	MSTRG.7086.3	.(((((((.(((.(((.(((((..(((((((((.&.)))))))))....))))).)))...))).))).)))).	15	48	10	48	-32.4
ENSMUST00000203549	MSTRG.2638.2	.(((((.((((..(((((((..((((.&.))).)..))))))).))))))))).	31	57	25	50	-32.2
ENSMUST00000173605	MSTRG.9189.3	.(((((((((((((((.((((((.&.)).)))).))))))).)).......)))))).	35	58	21	53	-32.2
ENSMUST00000138653	MSTRG.7107.6	.((((((((....(((((.((....(((((...(((((.&.))))).....)))))..)).)))))..)))))))).	13	51	23	59	-34.2
ENSMUST00000208927	MSTRG.2040.2	.((((((((.(((.(((((...((.((.&.)).))...))))).)))..)))))))).	30	57	30	58	-34.4
ENSMUST00000203549	MSTRG.2638.2	.(((.((..((((((..((((((.(..((.((.&.))))..))))))).))))))..))))).	14	46	34	62	-31.5
ENSMUST00000181190	MSTRG.7085.1	.((((((....((((((.(((((((((......(((((.&.))))))))))..)))).)))).)))))))).	19	57	21	52	-35
ENSMUST00000208927	MSTRG.2040.2	.(((((.((.....(((((((..(((.((((.(((((((.&.)))).))).)))))))..))))))).....))))))).	7	46	31	69	-38.7
ENSMUST00000203549	MSTRG.2638.2	.((((.((.(.(.(((((((..((((..(((((.&.)).))).))))...))))))).).))).)))).	11	44	27	60	-32
ENSMUST00000128914	MSTRG.17487.1	.(((((..(((((.(((((((((((.&.))))).))))))))).))))))).	20	45	23	47	-30.7
ENSMUST00000208927	MSTRG.2040.2	.(((((..((((((.(((...(.((((.....(((((.&.))))).....)))).))).).))).)))..))))).	20	57	30	66	-34
ENSMUST00000173605	MSTRG.9189.3	.(((((((((...(((((((.&.))))))).))))))))).	37	57	38	56	-30.1
ENSMUST00000126462	MSTRG.17043.1	.(((.(((((.(((.....((((((.((.&.)).))))))))).))))).))).	31	59	47	70	-30.2
ENSMUST00000182238	MSTRG.4540.2	.(((((((..(..(((.(...((((((.&.))))))).)))..)...))))))).	30	57	45	70	-32.2
ENSMUST00000181190	MSTRG.7085.1	.((((..((((((((.(((((((((((.((.&.)).)))))))..)))).))))....)))).)))).	25	55	20	55	-36.9
ENSMUST00000185402	MSTRG.9423.3	.(((((.(((.(((((..((((((((..((.&.))..).)))))))....))))).)))))))).	15	45	6	38	-30.3
ENSMUST00000131345	MSTRG.9424.1	.((.(((.((((..((((..((((((((((.&.))))))...))))......))))..)))).))).)).	19	49	3	40	-35.1
ENSMUST00000203549	MSTRG.2638.2	.((((((((((..(((.(((.((((((.&.))).))))))..))).......))))))).))).	23	50	35	69	-31.8
ENSMUST00000128914	MSTRG.17487.1	.((..((((((((.(((........(((.(((((.&.))))).)))....))).))))))))..)).	16	50	33	63	-34.9
ENSMUST00000209090	MSTRG.20274.14	.(((((.(((((((((..(((..(((((((((.&.)))))......))))))))))))).))).)...)))).	17	49	2	40	-32.6
ENSMUST00000181190	MSTRG.7085.1	.((((((((((.((((.(.....((...((((..(((.&.)))..))))...))........).)))).))))))).)))	18	55	1	41	-35.3
ENSMUST00000146529	MSTRG.20274.20	.(((((((....(((..(((..(((..(((..(((((((.&.))))))).)))...)))..))))))))))))).	18	57	32	65	-32.2
ENSMUST00000187897	MSTRG.16858.1	.(((.((((((.((....(((.((((((.((.&.)).))))..)).)))....)).)))..))).))).	19	50	11	46	-32.4
ENSMUST00000099676	MSTRG.20274.15	.(((((.(((((((((..(((..(((((((((.&.)))))......))))))))))))).))).)...)))).	17	49	2	40	-32.6
ENSMUST00000209090	MSTRG.20274.14	.((((((..((((....((((....((((((.(.&.).))))))))))...))))..)))))).	4	37	13	41	-30.9
ENSMUST00000181190	MSTRG.7085.1	.(((((((((((((...((.(.((.((.((.(((.&.))).)).)))).).))...))).)))))))))).	14	48	20	54	-36.1
ENSMUST00000200363	MSTRG.11865.1	.(((((..((((((((((((.(((.(((...((((((((.&.))))).)))...)))..))))))).)))))))).))))).	20	59	4	44	-40
ENSMUST00000207795	MSTRG.18836.2	.(((((...((((..((((((((((..((((.(((((.&.))))).)).))....))))))))))...))))))))).	6	43	15	53	-48.7
ENSMUST00000187897	MSTRG.16858.1	(((((((((...((((.....((....(((((.(((.(((.&.))).))).)))))....))))))...)))....)))))).	12	52	5	45	-37.3
ENSMUST00000099676	MSTRG.20274.15	.((((((..((((....((((....((((((.(.&.).))))))))))...))))..)))))).	4	37	13	41	-30.9
ENSMUST00000208927	MSTRG.2040.2	.(((..((((((((((((((.((.(((((....((((.&.))))...))))).))..)))))))....)))))))..)))	18	55	23	63	-50.8
ENSMUST00000203549	MSTRG.2638.2	.(((((.((..((((.((((.((((.&.)))).)))))).))....)).))))).	29	54	34	61	-32.6
ENSMUST00000173605	MSTRG.9189.3	.(((((...(((((((((.((((((((((((.&.)))..))))))).)).))))....).))))...))))).	3	34	15	54	-39.9
ENSMUST00000126462	MSTRG.17043.1	.((((((.(((..((((.((((.((.&.)).)))).))))..)))...)).)))).	24	49	42	70	-31.1
ENSMUST00000181190	MSTRG.7085.1	.((((...(((.((((.((((...(((((..(((.&.)))..).))))....)))).))))..))).)))).	19	53	6	41	-34.5
ENSMUST00000131947	MSTRG.9352.1	.(((....(((.(((....(((.(((.((((((.&.)))))).))).).))...))))))....))).	26	59	17	49	-31.2
ENSMUST00000187897	MSTRG.16858.1	.((.((.(((((((((.((((((((((.((((((.&.)))))).).))))))..))).)).....))))))).))))	21	55	10	50	-49.1
ENSMUST00000208927	MSTRG.2040.2	.((((((.(..((((.(((....(((((((.(..((((.&.))))..).)))...)))).....))).)))).).))))))	6	44	17	57	-40.2
ENSMUST00000203549	MSTRG.2638.2	.((((((((......(((((((((((((.....(((((.&.)))))....)))))..))))).)))..))).))))).	6	44	24	61	-39.6
ENSMUST00000173605	MSTRG.9189.3	.(((((((((((......((((((((((.&.))))))).))).))))...))))))).	1	29	19	46	-34.1
ENSMUST00000181190	MSTRG.7085.1	.(((((...((((..(((((((.((((..(((..(((((.&.)))))...))).)).)).))..)))))..))))))))).	6	45	14	53	-36.8
ENSMUST00000131345	MSTRG.9424.1	.(((((((((((((((((.(.((((((.&.))))))).)).........)))))...)))))))))).	1	28	2	40	-40
ENSMUST00000187897	MSTRG.16858.1	.(((((.(((((((((...(((((((.&.))))))).)))))))..))))))).	18	44	2	27	-31.1
ENSMUST00000105295	MSTRG.2040.1	.(((((.(((((.((((.(((((((((.((.&.)))))))))))..)))).))))).)).))).	15	45	27	58	-30.1
ENSMUST00000105295	MSTRG.9084.1	.(((((((((.((((.((((((......((((((((.&.)))))))))).))))..)))).))))))))).	23	59	10	42	-30.7
ENSMUST00000173605	MSTRG.9189.3	.(((((..(((((.((((((.((((((.((.&.))))))))...))))))..).))))..))))).	18	48	20	53	-33.8
ENSMUST00000187897	MSTRG.16858.1	.(((..(.(((((((.((..((.(((((((..((((.&.)))).....))))))).))..)).))))))).).))).	20	56	10	48	-42.3
ENSMUST00000208927	MSTRG.2040.2	.(((((((.((((..((((((((((.&.)))).)).))))))))))))))).	30	55	41	65	-30.9
ENSMUST00000174754	MSTRG.7385.1	.(((((.(((((..(((.((((((.&.))))))))).)))))...))))).	2	26	5	29	-31.7
ENSMUST00000142429	MSTRG.4538.3	.(((((((((((.(((((...(((((.&.)))))...)))))..))))))))))).	27	53	35	62	-35.4
ENSMUST00000173605	MSTRG.9189.3	.((((((..(((((..((((..((((.&.))))..)))).)))))..)))))).	32	58	38	63	-32.9
ENSMUST00000208709	MSTRG.17009.7	(((((((..((((((.....((((.(((((((....((((.&.))))....))))))).))))..))))))..))))))).	13	53	12	50	-31.7
ENSMUST00000131345	MSTRG.9424.1	.((.(((((.((((((...((..(((((((.&.)).)))))..)).....)))))).))))).)).	30	60	3	36	-31
ENSMUST00000187458	MSTRG.6108.1	.((((((((((((((((..(((((.&.)))))....)))))))))))))))).	19	43	11	37	-32.8
ENSMUST00000173605	MSTRG.9189.3	.(((.(((((.((.((((((.(((((.(((((.&.)))))))))).)))..))).)))))))))).	5	37	17	48	-32.2
ENSMUST00000187897	MSTRG.16858.1	.((((((.((((((((((.((.((((.(((((.&.))))).)))))))).....)))))))).)))))).	16	48	19	54	-36.6
ENSMUST00000205825	MSTRG.4014.1	.((((.((((((..(((.(((((((((((((.&.)))))))))..))))))).)))))).)))).	29	60	21	52	-40.1
ENSMUST00000126462	MSTRG.17043.1	.(((((((((((..((((((((((((((.&.))))))))))))))..))))))...))))).	2	30	18	49	-31.8
ENSMUST00000138653	MSTRG.7107.6	.(((((((((..(((((((((((((((((.(((.&.))))))))))..)))))...))))).))))))))).	27	60	5	41	-36.3
ENSMUST00000203549	MSTRG.2638.2	.(((((((((((((((((((((.&.))))))).))))).))).......)))))).	31	53	31	62	-33.2
ENSMUST00000040608	MSTRG.7934.2	.(((((((((((..((((.(((.(((((...((((.&.))))....)))))......))))))).))))))).)))).	7	42	15	55	-32.2
ENSMUST00000181291	MSTRG.1632.1	.(((.(((((((((((.(((((.&.))))))))..))))))))..))).	31	53	24	48	-32.3
ENSMUST00000173605	MSTRG.9189.3	.(((((.(..((.((.(((((((((...((.(((((.&.))))).))..))))).)))).)))).).))))).	17	53	22	56	-38.9
ENSMUST00000181190	MSTRG.7085.1	.((((((..((((....(((((.((((((((..((((.&.)))).)))))).))....))))))))))))))).	12	49	20	54	-33.8
ENSMUST00000131345	MSTRG.9424.1	.(((((((((...(((..((((((..(((.&.)))))))))....)))..))))....))))).	13	42	3	35	-30.5
ENSMUST00000137661	MSTRG.11030.1	.((((((((((...((((((((.&.))))))))...)))))))))).	4	26	19	41	-30.3
ENSMUST00000137661	MSTRG.11030.1	.(((((.((((((((((((((((.&.)))))))))....)))))))..))))).	25	48	27	55	-30.9
ENSMUST00000142709	MSTRG.4540.1	.((((((((...((((.(((((....(((((((((((.&.))))))))))).....)))))...))))....))))))))	9	46	12	52	-33.4
ENSMUST00000182238	MSTRG.4540.2	.((((((((...((((.(((((....(((((((((((.&.))))))))))).....)))))...))))....))))))))	9	46	12	52	-33.4
ENSMUST00000203549	MSTRG.2638.2	.((((((.(((..(((((((.((.(((((..((..((((.&.))))..)).))))).)).)))))))))).)))))).	14	53	7	43	-39.7
ENSMUST00000181190	MSTRG.7085.1	.(((((((((..((((.((((.....(((..((((((.&.))))))..))).))))...))))..))))))))).	23	60	13	48	-32.6
ENSMUST00000181291	MSTRG.1632.1	.(((((.(((.((((.(((.((((((((.&.)))))))).))).)))).)))..))))).	32	60	38	67	-31
ENSMUST00000208927	MSTRG.2040.2	.((((((((((.(...((((((((((((((.&.))))))))))))....))...).)))))))))).	4	34	4	38	-31
ENSMUST00000187897	MSTRG.16858.1	.((((..(((((((....(.(((((((((((.&.))))))))))).)....))))))).)))).	1	32	22	52	-31.9
ENSMUST00000160255	MSTRG.8454.1	.((((.((((((((...((((((((..(((.&.)))..)))))))))))))))).)))).	15	45	30	57	-32.9
ENSMUST00000205825	MSTRG.4014.1	.((.((((((((.((((.(.((((.((((((...(((((.&.))))).))))))))))...).))))..)))))))).)).	16	55	15	54	-32.6
ENSMUST00000107095	MSTRG.4504.2	.((((((((...((((((((((.(((((.(..((((((.&.))))...))..).)))))..)))))))))))))))).)).	17	55	25	65	-34.2
ENSMUST00000203549	MSTRG.2638.2	.(((((..(((.(((..((((.((.....(((((.&.)))))....))))))..)))...)))))))).	7	41	32	64	-33.4
ENSMUST00000173605	MSTRG.9189.3	.(((.(((((.(((.((((.(((((((...((((.&.)))))).))))).)))).).....)).)))))))).	4	38	20	56	-32.6
ENSMUST00000187897	MSTRG.16858.1	.(((.(((((((..((....(.(((((((((((.&.))))))))))).)..))..))))))).))).	10	43	15	46	-39.8
ENSMUST00000040608	MSTRG.7934.2	.((((....((((((((.((..((((((.&.)).))))..)).)))))))).....)))).	32	60	1	31	-30.4
ENSMUST00000174754	MSTRG.7385.1	.(((((..((.((((((.(.(((........((((((.((.&.)).))))))........)))).)))))).)).))))).	20	60	6	44	-33.7
ENSMUST00000181291	MSTRG.1632.1	.((((.((((.(...(((.(((((.((((((((((((((.&.)))))))..))))))).)))))))).).)))).)))).	18	57	29	67	-43.1
ENSMUST00000208358	MSTRG.2012.1	.(((((.(((((.((((((((.&.)))))))).))))).))))).	22	43	46	67	-31.2
ENSMUST00000138653	MSTRG.7107.6	.(((((((((((((.((((((...(((((((.&.)))))))))))))))))...))))))))).	7	38	12	42	-34
ENSMUST00000131345	MSTRG.9424.1	.((((((((((......(((((((((....((((.((.((.&.)).))))))....))).))))))....))))))).))).	12	52	3	42	-38.9
ENSMUST00000208927	MSTRG.2040.2	.(((((.((.(((..(((...(((.((((..((.(.&.).))..)))))))....))).)))))..))))).	10	45	23	57	-34.5
ENSMUST00000187897	MSTRG.16858.1	.((((((((((((((.(.((((((.((((.&.)))).))))))))))))..))))))))).	11	40	21	50	-30.1
ENSMUST00000208927	MSTRG.2040.2	.((((((((((.((...(((((.((((((.&.)))))).)))))..))...)))))))))).	21	50	29	59	-34.5
ENSMUST00000208927	MSTRG.2040.2	.((((((((.((((((...((..((((((.&.))))))..)).)))))))))))))).	23	52	23	49	-33.9
ENSMUST00000208927	MSTRG.2040.2	.((((((((.(.((.((.((((((((.((((...(((.&.)))...)))))))))))).)).)).))))))))).	20	57	18	53	-40.2
ENSMUST00000203549	MSTRG.2638.2	.((((.(.((.(((.(((.(((...((..((((((((.&.))))))))..))))).))).))).)).).)))).	6	43	7	41	-34.2
ENSMUST00000173605	MSTRG.9189.3	.(((.(((...((.(.((((.((((((..((((.(.&.).))))..)))))))))).).)))))))).	20	55	20	50	-32
ENSMUST00000199721	MSTRG.7737.1	.(((((((((.((((.((((((((((...(((((((.&.))))))).))))))))))))..)).)).)))))))	6	42	35	70	-37.6
ENSMUST00000208927	MSTRG.2040.2	(((((......(.(((.(.(((..(((...((.(((((((.&.))))))).)))))..))).)))).)))))).	17	57	23	54	-34.9
ENSMUST00000203549	MSTRG.2638.2	.(((.((((....(((((((.(((.(((((((.&.))))).)))))..))).))))...))))))).	26	58	32	64	-33.6
ENSMUST00000173605	MSTRG.9189.3	.((((((.(((..(((.(((...(((.(((((.&.))))))))))).))).))))))))).	26	58	29	55	-30.8
ENSMUST00000181190	MSTRG.7085.1	.(((((((.((....((((((((((.((.&.)).)))))))))))).))))))).	27	55	32	56	-30.1
ENSMUST00000131345	MSTRG.9424.1	.((((((.((((((.((.(((((((.&.))))))).....))...)))))))))))).	8	33	9	39	-30.1
ENSMUST00000137661	MSTRG.11030.1	.((..((((((....((((((((((.((((((.&.)))))))))))))))).))))))..))	23	55	43	70	-33.5
ENSMUST00000208927	MSTRG.2040.2	.(((((.(.(((.(((((..((((.((.(((.(((.&.))).))).)).))))..))))).))))))))).	21	56	15	48	-38.3
ENSMUST00000203549	MSTRG.2638.2	.(((((.((.(((((......(((((((.&.)))))))......)))))))))))).	11	39	42	68	-34.2
ENSMUST00000187897	MSTRG.16858.1	.((((((((((..(((.(((.(((((.&.))))).)))))))))))))))).	32	58	22	45	-30.9
ENSMUST00000208927	MSTRG.2040.2	.((((...(..((((...(((....((((((((((.&.)))))))))))))..))))..).)))).	4	39	37	65	-31.5
ENSMUST00000207718	MSTRG.857.2	.((.((((.((.((((((((((.&.)))))))))).)).)))))).	25	47	6	27	-30.7
ENSMUST00000181190	MSTRG.7085.1	.(((((.((((((((((..(((((.((.&.)).))))).....)))))))..))).))))).	6	33	21	53	-30
ENSMUST00000131345	MSTRG.9424.1	.((((((((((.((..((((.((....(((((.(.&.).)))))....))))))..)).)))))))))).	3	37	5	38	-36.5
ENSMUST00000174754	MSTRG.7385.1	.((((((.(.(...(((((((.((......((.(((((.&.))))))))).)))))))...).))))))).	21	59	5	35	-36.1
ENSMUST00000208927	MSTRG.2040.2	.((((.(((((((..(((..((.(((((((.&.)))))))))..)))...)))))))...)))).	23	53	3	35	-32.1
ENSMUST00000173605	MSTRG.9189.3	.(((.(((((.(((((..((((((((((.(((((.&.))))).)))))).)).))...)))))))))).))).	3	37	11	47	-35.6
ENSMUST00000181190	MSTRG.7085.1	.((((((.((((((((.(((((...(((..((((.&.)))))))....))))).)))).)..))).)))))).	14	48	7	43	-32
ENSMUST00000203549	MSTRG.2638.2	.((..((.((.((((((..(((..(((((.(((.&.))))))))..))).)))).)).))))..)).	21	54	32	63	-33.9
ENSMUST00000173605	MSTRG.9189.3	.(((.((((.((((...((..(((((.(((.&.)))))))).)))))).))))))).	24	54	29	53	-30.3
ENSMUST00000040608	MSTRG.7934.2	.((((.((..(((....((((((.((((.&.)))).))))))...))))))))).	30	58	9	33	-32.8
ENSMUST00000180820	MSTRG.982.1	.((((((.....((((.((((((.((((.(((.&.)))))))...)))))).)))))))))).	18	50	1	29	-30.9
ENSMUST00000155010	MSTRG.3830.1	.((.((((....(((((((((.(((((((((((..(((((.&.)))))))).))))))))))))))))))))).)).	20	60	35	69	-37
ENSMUST00000040608	MSTRG.7934.2	.(((((((..((((..(((((((((.(.(((((.&.))))).).)))))))))..))))........))))))).	13	46	9	48	-37.4
ENSMUST00000132571	MSTRG.13641.1	(((((((...(((..(((((((.((((((.(((...((((.&.)))).))).)))))).)).))...)))..)))))))))).	4	44	17	57	-31.8
ENSMUST00000200363	MSTRG.11865.1	.(((.((.(((((((((((..((((((...((((((((.&.)))))))).....))))))))))..))))))).)).))).	17	55	13	53	-35.4
ENSMUST00000131345	MSTRG.9424.1	.(((((((((.(((((((((((...(((.(.(.(((((.&.))))).).).))).))))..))))))).))))).)))).	8	46	2	41	-40.4
ENSMUST00000205825	MSTRG.4014.1	.((((((((.((((.((((.(.(((((((((.&.))))))))).).))))..)))).)))..))))).	27	58	36	70	-35.9
ENSMUST00000040608	MSTRG.7934.2	.(((((.....((.(((((.((...(((((((..(((.&.)))..))))))))).))))).))......))))).	20	57	30	65	-33
ENSMUST00000208927	MSTRG.2040.2	.(((((((((((((((((((((..(((((((((.&.)))))))))..)))).)))..)))))...))))))))).	13	46	20	59	-47
ENSMUST00000173605	MSTRG.9189.3	.((((((((((.((..(((((((((.((.&.)).)))))))))..)).)).))))..)))).	16	44	21	52	-30.6
ENSMUST00000181190	MSTRG.7085.1	.(((.(((((....(((((((.(((((.((((((((.&.)))).))))))))).))).))))..))))).))).	16	52	7	42	-38.6
ENSMUST00000131345	MSTRG.9424.1	.((((.(((((..((((((..(((((.&.)))))))))))................))))))))).	9	35	2	39	-32.8
ENSMUST00000187897	MSTRG.16858.1	.((((((((...((.((((((((((((..((((((((.&.))))))))))))))...))))))))...)))))))).	23	60	9	46	-39.8
ENSMUST00000107095	MSTRG.4504.2	.(((.((((.((((((...(((((....((((((.&.))))))..))))))))))).)))).))).	17	51	32	61	-33.8
ENSMUST00000208358	MSTRG.2012.1	.(((((.((((((.(((((((((((.&.))))))..))))).)).....)))).)))))	26	51	39	70	-30.3
ENSMUST00000208927	MSTRG.2040.2	.((((((((((((......((.((((((((.(((((((.&.)))))))))).)))))))........))))).))))))).	22	60	17	57	-42.5
ENSMUST00000131345	MSTRG.9424.1	.((((((.((((((.(((((.(((((((((.&.))))))))))).......))).))))).).)))))).	23	53	1	38	-33.4
ENSMUST00000187897	MSTRG.16858.1	.((((((((((((.((........(((((((.((((.&.)))).).)))))))).))))))..)))))).	16	52	3	34	-34.7
ENSMUST00000187897	MSTRG.16858.1	.((.(((.((((((((((.(.((((((.&.)))))).)..)))))))))).))).)).	5	32	6	34	-38.1
ENSMUST00000203549	MSTRG.2638.2	.(((((((..(((((((.....(.(((((((.&.)))))))).....)))))))....))))).)).	4	35	28	61	-34.8
ENSMUST00000187897	MSTRG.16858.1	((((((((..(((..((((((((.(((((.((((.((((.&.)))).))))))))).)))))).))..))))))))))).	1	40	12	50	-45.5
ENSMUST00000208927	MSTRG.2040.2	.((((.(((((((((.((.((((.((.(((.(((.&.))).))).)).)))).)).)))))).))).)))).	18	52	23	58	-32.6
ENSMUST00000203549	MSTRG.2638.2	.((.((((..((((((((.((.(((((.((((((.&.)))))).))...))).)).)).)))))).....)))).))	25	59	1	41	-36.2
ENSMUST00000173605	MSTRG.9189.3	.(((((.(.((((.((((((..(((((((.(((.&.))).)))))))......)))))).))))..).))))).	23	56	27	65	-35.6
ENSMUST00000207795	MSTRG.18836.2	.(((((.(((((((.(((.((((((.(.(((.((.&.)).))).).))))).).)))...)))))))))))).	24	58	21	57	-35.5
ENSMUST00000174754	MSTRG.7385.1	.((((((((((((((((((((.((((.&.)))))))).)))..........))))).....))))))))	31	57	23	63	-31.3
ENSMUST00000187897	MSTRG.16858.1	.((((((((..........((.((((.((.((((((.&.)))))))).)))))).)))))))).	22	58	11	36	-31.2
ENSMUST00000187458	MSTRG.6108.1	.((.(((((((..(.(((((.......(((((..((((((.&.))))))..))))).......))))))..))))))))).	4	44	1	39	-35.2
ENSMUST00000142709	MSTRG.4540.1	.((.(((((((....(.((((......(((.((((.(((.&.))).)))).))))))).)....)))))))))	5	44	39	70	-31
ENSMUST00000208927	MSTRG.2040.2	.((((((..((.((..(((((...((((.(.((.((((((.&.)))))).)))))))...)))))))))..)))))).	19	59	32	67	-35.3
ENSMUST00000182238	MSTRG.4540.2	.((.(((((((....(.((((......(((.((((.(((.&.))).)))).))))))).)....)))))))))	5	44	39	70	-31
ENSMUST00000138653	MSTRG.7107.6	.((((((((.(((((((((((((((.....(((((((.&.)))))))....)))))))))))))))))))).))).	19	56	8	44	-45.3
ENSMUST00000187897	MSTRG.16858.1	((((((((((..(((((.((((((.((((((...((((((.&.))))))...))))))))))))))).)))))).))).))).	16	56	2	42	-39
ENSMUST00000181291	MSTRG.1632.1	.((((((((..((((((...((....((((....((((.&.))))...))))...)))))))))))))))).	8	46	27	58	-30.6
ENSMUST00000208927	MSTRG.2040.2	.(((((.(((((((((..((((...(((((.&.)))))...))))..)....))))))))...))))).	30	60	22	58	-36.3
ENSMUST00000207718	MSTRG.857.2	.((((.((((((((...(((.((((.&.)))))))...)))))))).)))).	11	36	20	44	-31.1
ENSMUST00000138653	MSTRG.7107.6	.((.((((((..((....(((((..(..((((((((.&.))))))))...)..)))))))..)))))).)).	9	45	35	68	-32.8
ENSMUST00000187897	MSTRG.16858.1	.((((....((((((((..((((((.(((((.&.))))))).)))).....))))))))..)))).	28	59	2	34	-36.4
ENSMUST00000207718	MSTRG.857.2	.(((((((...((((((((((((((((((((.&.)))))))))))))).))))))....))))))).	28	59	4	37	-33.9
ENSMUST00000200363	MSTRG.11865.1	.(((((((((..(((.(((..((.((((....((((((.&.))))))....)))).)).)))..)))....))))))))).	5	43	21	61	-36
ENSMUST00000203549	MSTRG.2638.2	.((((((.((((((....((((.((((.&.)))).))))..)))))....).)))))).	30	57	37	66	-30.7
ENSMUST00000040608	MSTRG.7934.2	.((((.(((..((((((((.(.(.((((((.(((((.&.))))).)))))).).).)))))))))))))))	23	59	38	70	-33.7
ENSMUST00000181190	MSTRG.7085.1	.(((((.(((((...((((....((.(((..(((((.(.&.).)))))..))).))..))))...)))))))))).	17	55	35	70	-31.5
ENSMUST00000031402	MSTRG.7086.3	.(((((((((.....(((((((((.((..((.((((.&.))))))....)).)))))))))......))))))))).	17	53	8	46	-32.5
ENSMUST00000107095	MSTRG.4504.2	.((((..((.((((((...(((..(((....((((.((((.&.)))).))))....)))..))))))))).))..)))).	17	57	20	57	-36.2
ENSMUST00000174754	MSTRG.7385.1	.((.(((((((..((((...(((((((((.&.)))))))))))))....))))))))).	17	46	4	31	-34.3
ENSMUST00000200363	MSTRG.11865.1	.((((...(((((((((.(((..(((((.&.)))))..))).))).)))))).)))).	30	58	33	60	-31.4
ENSMUST00000203549	MSTRG.2638.2	.((((.(((((.(((((...((((..((((.&.))))..))))...)))))))))).)))).	3	33	35	64	-33.8
ENSMUST00000173605	MSTRG.9189.3	.(((((..(((((...((((..(((...((.((((.(((.&.))).)))).))..))))))).......)))))))))).	7	46	15	53	-35.3
ENSMUST00000207795	MSTRG.18836.2	.((((((.(((.((((((((...((((((.&.))))))))))))))))).......)))))).	3	32	10	41	-36.7
ENSMUST00000107095	MSTRG.4504.2	.((((((.(.(.(((..(((.(..(((((((.&.)))))))..))))...)))).))))))).	3	34	17	46	-31.1
ENSMUST00000168978	MSTRG.18654.1	.((((((((..(((((.(((((((((((.&.))))))))..........))).))))))))))))).	15	43	28	64	-30.6
ENSMUST00000040608	MSTRG.7934.2	.((((((..(((..(((((((.((((((.((.&.)).))))))))))))).))).)))))).	15	46	21	49	-37.3
ENSMUST00000200363	MSTRG.11865.1	.(((.(((...((..(((.((((((((...((((((((.&.)))))))))))))))).)))..)).)))))).	15	53	29	61	-38.8
ENSMUST00000187458	MSTRG.6108.1	.(((((.(((.(.(.((((..((((((.(((((((.&.)))))))))))))....))))..).).)))))))).	16	51	32	68	-31.4
ENSMUST00000207795	MSTRG.18836.2	.(((((((..(((((.(.((((((((.&.)))))))).).)))))..........))))))).	27	53	11	45	-33.6
ENSMUST00000174754	MSTRG.7385.1	.((((((..(((((.((.(((((((((.&.)).))))))))).)))))....)))))).	12	39	6	35	-36.3
ENSMUST00000208927	MSTRG.2040.2	.((((..((.(((.....(((((((((((.((((..(((.&.)))..)))).)))).)))))))....))))))))).	20	59	33	69	-33.8
ENSMUST00000173605	MSTRG.9189.3	.((((((((((((......(.(((.(((((((.&.)))))).).))).).....))))).....))))))).	1	33	20	57	-31.8
ENSMUST00000138653	MSTRG.7107.6	.((((.(((.((..(((..(((((.....(((((((((.&.))))))))))))))..)))..))))).)))).	20	58	14	46	-33.7
ENSMUST00000142709	MSTRG.4540.1	.(((..((((..((.....((((((((.((((.(.((.&.))).)))).))))))))...))..))))..))).	18	55	34	68	-34.7
ENSMUST00000203549	MSTRG.2638.2	.((((.(.((.(((((...((((((.(..(((.(.&.).)))).))))))))))).)).).)))).	22	56	35	64	-33.4
ENSMUST00000139288	MSTRG.16134.2	.(((((.(((((...((((....(((((((.(.((((.&.))))).)))))))..)))))))))))))).	20	57	16	46	-35
ENSMUST00000126462	MSTRG.17043.1	.((((.(((((((((..(((((...(((((((.&.)))))))...)))))..))))))..))).)))).	27	59	22	56	-33.9
ENSMUST00000132571	MSTRG.13641.1	.(((((((((((...(((((((.((((((((.&.)))))))).)).).))))...)))))))).))).	29	60	6	40	-32.4
ENSMUST00000200363	MSTRG.11865.1	.((((((.((.(.((((((((.((.(((((.(((((.&.))))).)))))..)).))))))))..).)).)))))).	23	59	1	39	-31.6
ENSMUST00000131345	MSTRG.9424.1	.(((((.........((((((((..(((.(((((((((((.&.))))))))))))))))))))))........))))).	7	47	3	39	-38.8
ENSMUST00000187458	MSTRG.6108.1	.(((.(((((.((..(((((((((((.(((((.&.)))))..)))))))).)))..)).))))).))).	3	35	6	40	-36.5
ENSMUST00000207795	MSTRG.18836.2	.((((((((.(((...((..(((((..((((.&.))))..)))))..))))).)))))))).	24	55	15	43	-37.7
ENSMUST00000107095	MSTRG.4504.2	.(((..(((((.(((.(((.((((.(.(...((((.&.))))..).).)))).))).))).)))))..))).	10	45	23	57	-41.8
ENSMUST00000174754	MSTRG.7385.1	.(((((.....(((((((((((((.(((((((.&.)))))))..)))))))))))))))))).	7	39	5	33	-49.8
ENSMUST00000168978	MSTRG.18654.1	.((.(((((((((.((((((((((((.&.)))).)))))))))))).))))).))	7	33	44	70	-32.1
ENSMUST00000208927	MSTRG.2040.2	.((((((..(((((..((((.((((((((((.&.))))))))))))))))))).)))))).	8	39	22	49	-34.9
ENSMUST00000173605	MSTRG.9189.3	.(((((((.((.(((((((.((((..(((((.&.)))))....)))).))))))).))..))))))).	15	46	21	55	-34.4
ENSMUST00000208927	MSTRG.2040.2	.((((((((((((.....(((((.(((((.&.)))))..)))))))).))))))))).	25	54	30	56	-36.7
ENSMUST00000203549	MSTRG.2638.2	.((((..(((.(((((((((...(((((((((.&.))))))))).....).)))))))).)))..)))).	20	52	16	51	-43.6
ENSMUST00000173605	MSTRG.9189.3	.(((..((((((.(.(((.((((...(((((((((((((.&.))))))))))))))))).))).)))).)))..))).	2	41	27	63	-47.3
ENSMUST00000040608	MSTRG.7934.2	.(((((((...((((.(((((.((..(((((((.&.))).))))...)))).))).)))).))))))).	17	50	1	34	-37.4
ENSMUST00000200363	MSTRG.11865.1	.(((((((((..(((((((((.(((.&.))).)).))))..)))..))))))))).	26	51	39	67	-34.2
ENSMUST00000131345	MSTRG.9424.1	.((((((...((((((((((((.(((((((.&.))))).))...)))).)))).)))))))))).	25	55	6	38	-37
ENSMUST00000187897	MSTRG.16858.1	.((((((((.(...(((((((.&.)))))))...).)))))))).	33	54	2	23	-30.5
ENSMUST00000136149	MSTRG.7070.1	.((.(((...((((.((((....(((.(.(((((.&.)))))...).))).)))).)))).))).)).	18	52	29	60	-33
ENSMUST00000174754	MSTRG.7385.1	.((.(((((.......((((.((((((((.((..(((.&.)))..)).)))))))).)))).))))).)).	14	51	14	45	-34.6
ENSMUST00000203549	MSTRG.2638.2	.(((((.((.((((((((((((.((.((.(((.((.&.))))).))))..)))))..))))))).)).)))))	16	51	35	70	-35.5
ENSMUST00000187897	MSTRG.16858.1	.(((((.....(((((((((((.(((((.&.))))).))))))))).)).....))))).	29	57	25	54	-31.1
ENSMUST00000173605	MSTRG.9189.3	.(((((.(.((((((.((.....((((((...(((((.&.)))))..)))))).)).)))))).).))))).	17	54	31	63	-33
ENSMUST00000131345	MSTRG.9424.1	.((((.(.(((((.((((..(((((((...(((((((.&.)))))))))))))))))).))))).).)))).	18	55	1	33	-39.7
ENSMUST00000031402	MSTRG.7086.3	.(((((((((.(((..((((.((((...(((((((.&.)))))))))))))))..))).))))).)))).	11	46	14	46	-31.4
ENSMUST00000190169	MSTRG.4011.6	.(((((.((((((........((((((((.(((.(((((.&.))))))))..)))))))))))))).))))).	17	56	3	34	-31.7
ENSMUST00000173605	MSTRG.9189.3	((((((.((.((.(((...(..(((.(..((((.&.))))..).)))..)....))))).))..)))))).	1	34	21	56	-32.6
ENSMUST00000126462	MSTRG.17043.1	.(((.((((.((((.......(((...((((((((.&.))))))))..))).......)))).)))).))).	9	44	26	60	-30.8
ENSMUST00000031402	MSTRG.7086.3	.(((((..((((((....(((((((((.(.(((.((((.&.)))).)))).))))))))).....))))))..))))).	9	47	10	48	-34.2
ENSMUST00000142709	MSTRG.4540.1	((((.((((.((((((((((.&.)).)))))))).)).)).)))).	1	21	45	68	-30.4
ENSMUST00000182238	MSTRG.4540.2	((((.((((.((((((((((.&.)).)))))))).)).)).)))).	1	21	45	68	-30.4
ENSMUST00000138653	MSTRG.7107.6	.(((((((...((((.(((.(((((((((((((((.&.))))))))....))))))).)))))))))))))).	25	60	25	60	-36.9
ENSMUST00000131345	MSTRG.9424.1	.(((((((.(((((..((((.&.))))))))).))))))).	1	21	2	20	-33.3
ENSMUST00000208927	MSTRG.2040.2	.((((((.(((((((((((((.(((.((((.&.)))).)))))).))))..))))))..)))))).	26	56	23	56	-37.8
ENSMUST00000040608	MSTRG.7934.2	.(((((((((((((...(((((((((((((.&.)))))......)))))..)))))))))..))))))).	9	39	9	46	-33.2
ENSMUST00000187458	MSTRG.6108.1	.((((...((((((((((..(((((((((.&.)))))))))................)))))))))))))).	6	35	26	66	-33.5
ENSMUST00000187897	MSTRG.16858.1	.((((((((.....((.(((((((.&.))))))).)).......)))))))).	34	58	43	69	-30.6
ENSMUST00000040608	MSTRG.7934.2	.(((((.((((......((.((((((((((((((.&.)))))...)))))..)))).)))))).))))).	16	50	8	41	-31
ENSMUST00000181190	MSTRG.7085.1	.(((.(((((..........((((.((((((((((((((.&.)))).)))..))...))))).))))...))))).))).	18	57	32	70	-34.1
ENSMUST00000131345	MSTRG.9424.1	.(((((.(((...((((.........((((((...((((.&.)))))))))))))).))).))))).	19	58	2	27	-31.6
ENSMUST00000203549	MSTRG.2638.2	(((((.((.((((..(((.(((((((.((((((.&.)))))).))))))).))).....)))).)).))))).	1	34	2	39	-36.2
ENSMUST00000139288	MSTRG.16134.2	.(((((((...(((((((((.(((((.&.))))).)))).).))))...))))))).	30	56	16	44	-31
ENSMUST00000207718	MSTRG.857.2	.(((((.((..((.((((((..((...(((((.&.)))))...))..)))))).))..)).))))).	19	51	26	58	-32.3
ENSMUST00000146529	MSTRG.20274.20	.(((((((((((((((((((.(((((.((.&.)).))).)).)))))))))).))))))))).	30	59	11	42	-31
ENSMUST00000200363	MSTRG.11865.1	.(.(((((((((((......((((((..((((.&.))))..))))))...)).))))...))))).).	21	53	33	66	-30.6
ENSMUST00000187458	MSTRG.6108.1	.((.((.((((.(((((.(.(((.....(((((.&.)))))...)))).))))).)))).)).)).	24	57	40	70	-32.4
ENSMUST00000207795	MSTRG.18836.2	.(((((.((((.(((......((.(.((.(((((((((((.&.))))))))...))).)).)))......))).)))))))))	20	60	19	59	-42.2
ENSMUST00000031402	MSTRG.7086.3	.((((.((((.(((.......(((((((.(((((.(((.&.)))..))))).))))))).......))).)))).)))).	22	60	11	50	-34.9
ENSMUST00000174754	MSTRG.7385.1	.((..((((((((((.(((((.(((((.&.))))).))).)).))))))))).)..)).	33	60	4	33	-31.7
ENSMUST00000137661	MSTRG.11030.1	.(((((..(((((..((.((((((((((.&.)))))..))))).)).)))))....))))).	22	50	5	36	-31.9
ENSMUST00000203549	MSTRG.2638.2	.((((.((((((.((....((((.(...(((((.((((((.&.)))))).)))))).))))....)).)))))).))))	20	60	34	70	-45
ENSMUST00000139288	MSTRG.16134.2	(((.(((((.((((..(.((((((.&.)))))))..))))))))).))).	1	25	26	49	-31.2
ENSMUST00000173605	MSTRG.9189.3	.(((..((.(.((((.(.(((((....(((((((((.&.)))))))))..))))).)))))).))..))).	24	60	31	63	-38.3
ENSMUST00000040608	MSTRG.7934.2	.(((.(((..((.(((((...(((((((.&.)))))))....))))).)).)))))).	27	55	7	34	-33.5
ENSMUST00000199721	MSTRG.7737.1	.(((.(((..(((.(((.(((.(((..(.((((((.&.)))))))..))).))).))).)))...))).))).	25	60	34	69	-32.4
ENSMUST00000200363	MSTRG.11865.1	.(((((((.((((((.((((((..(((((.(((((.&.))).))))))))))).)).))).)))))))))).	19	54	17	51	-34.6
ENSMUST00000187458	MSTRG.6108.1	((((((((...(((..((((((.((((.&.))))..)))))).))).)))))))).	1	28	42	68	-30.7
ENSMUST00000207795	MSTRG.18836.2	.((.((((..(((.(((...(((..(((((((((((.&.))))).))))))...)))...))).).)).))).).)).	16	52	9	48	-42.1
ENSMUST00000107095	MSTRG.4504.2	.(((((((((.(((.((.((.(((((.&.)))))..)).)).)))..)))).))))).	25	51	19	48	-33.6
ENSMUST00000174754	MSTRG.7385.1	.(((.(.(((((.((.(((((.(((.((((((.&.))))))...)))))))).)).)))))).))).	19	51	1	33	-38.8
ENSMUST00000181291	MSTRG.1632.1	.(((((...(((((..((((((((((((.&.))))))))))))..)))))))))).	24	52	44	69	-30.7
ENSMUST00000208927	MSTRG.2040.2	.(((((.(((....((.((.((.(..(((((((((((.&.)))....))))))))..).)).))))..))).))))).	13	50	32	70	-34.1
ENSMUST00000181190	MSTRG.7085.1	.(((((((((((..((..(((((.((.((((.&.))).).)).).))))..))...))))..))).)))).	28	59	21	58	-30.2
ENSMUST00000142709	MSTRG.4540.1	.((((.(((((((.(.((((.(((((((((.&.))))))....))).)))).))))...)))))))).	16	46	34	69	-31.6
ENSMUST00000173605	MSTRG.9189.3	.((((.((.((((((((..(((.((((((.&.))))))))).))))........)))).)).)))).	2	31	22	57	-30.7
ENSMUST00000182238	MSTRG.4540.2	.((((.(((((((.(.((((.(((((((((.&.))))))....))).)))).))))...)))))))).	16	46	34	69	-31.6
ENSMUST00000138653	MSTRG.7107.6	.(.((((.((((((((((((((((((((.&.)))).)))))))))))))))).)))).).	18	46	17	46	-40.4
ENSMUST00000200363	MSTRG.11865.1	.(((((.(((((..((.(((...((((.(((((((.&.))))).)).))))))).))..)))))..))))).	5	40	16	50	-31.6
ENSMUST00000173605	MSTRG.9189.3	.((((.(((..(((((((((((((((.&.))))....))))))))))).))).)))).	1	27	9	38	-35.5
ENSMUST00000181190	MSTRG.7085.1	.((((((((((((((((..(((((((.&.)))))))..))))))).....))))))))).	5	31	21	52	-38.9
ENSMUST00000208927	MSTRG.2040.2	.(((.((((.(((((((.((.(((((.&.))))))).))))))).)))).))).	12	38	25	50	-30
ENSMUST00000203549	MSTRG.2638.2	.((((..(((...((((....(((.((((..((((.&.)))).))))))).))))....))).)))).	15	50	14	44	-30.5
ENSMUST00000173605	MSTRG.9189.3	.((((((..(((.((((((((((((((.&.))).)))))).))))))))..)).)))).	26	53	32	61	-30.9
ENSMUST00000126462	MSTRG.17043.1	.((((.(((((.(((((.(((.(((.(((((((.&.)))))))))))))))))).)).)))...)))).	21	54	33	66	-31.1
ENSMUST00000132571	MSTRG.13641.1	.(((.((((...(((.....(((.((((.((.(((((.&.))))).))..)))).)))...)))...)))).))).	16	53	21	57	-30.3
ENSMUST00000207795	MSTRG.18836.2	.(((((.(((..((((......(((((((((.&.)))))))))......))).)..))).))))).	27	58	30	62	-32.6
ENSMUST00000107095	MSTRG.4504.2	(((..((.(((.(((((((((.(.....(((((((.((((.&.)))))))))))))))).))))).....))).))..))).	18	58	27	66	-40.4
ENSMUST00000203549	MSTRG.2638.2	.((((.((((((.(...(((((.((.&.)).)))))...).)))))).)))).	33	58	23	48	-33.7
ENSMUST00000128914	MSTRG.17487.1	.((((...(((.((((..((.(((((.(((.((.&.)).))).)))))))...)))).)))......)))).	25	58	12	48	-30.3
ENSMUST00000187458	MSTRG.6108.1	.(((((((......(((.(((((.((...(((((.(((((.&.))))).)))))...))))))))))))))))).	19	59	34	66	-35.4
ENSMUST00000207795	MSTRG.18836.2	.((((((.(((((.(((((((.(((((.&.))))))))))))))))).)))))).	32	59	38	63	-35.5
ENSMUST00000173605	MSTRG.9189.3	.(((....(((((..(((.((((((..((((.&.))))))))))..)))...)))))...))).	21	52	32	62	-31.7
ENSMUST00000126462	MSTRG.17043.1	.((((....(((...(((((((.((((((((((.&.))))...))))))..)))))))...))).....)))).	20	53	23	61	-31.3
ENSMUST00000040608	MSTRG.7934.2	.((((((((..(((((..(((.((((.&.)))).)))))))).)))))))).	31	57	12	35	-30.8
ENSMUST00000181190	MSTRG.7085.1	(((((.(((((((((.((........((((((((...(((.&.)))..))))))))...)))))))....))))))))).	12	52	6	43	-36.1
ENSMUST00000131345	MSTRG.9424.1	.((((.((((..(((((((((..((((((.&.))))))..))))....)))))....)))).)))).	17	46	5	40	-36.4
ENSMUST00000142709	MSTRG.4540.1	.((((((..((..(((..(((((..((.((((.&.)))).))....)).)))..)))..)))))))).	27	59	34	67	-34.3
ENSMUST00000208927	MSTRG.2040.2	.(((((.((......((.((((((((((((((((.&.))))...))))))))...)))).))....))))))).	16	50	31	68	-37.8
ENSMUST00000203549	MSTRG.2638.2	.((((((.((.(((.(((.((...((((..((((.&.))))..))))..))..))).)))...)).).))))).	14	48	1	38	-35.7
ENSMUST00000173605	MSTRG.9189.3	.((.((.(((..((..((((.(..(((((..((.&.))..))))).....).))))..))..))).)).)).	22	55	15	51	-33.9
ENSMUST00000040608	MSTRG.7934.2	.(((.((.(((((((((..(((..((((...((((.&.))))))))..)))..))))))))))).))).	15	50	4	35	-36.9
ENSMUST00000182238	MSTRG.4540.2	.((((((..((..(((..(((((..((.((((.&.)))).))....)).)))..)))..)))))))).	27	59	34	67	-34.3
ENSMUST00000181190	MSTRG.7085.1	.((((((.....(((((((((..(((.(((.&.))).)))....))))).)))).....)))))).	25	55	33	66	-32.8
ENSMUST00000138653	MSTRG.7107.6	.(((..((((((.(((((..(((((((.&.))))))).))).))...))))))..))).	32	59	17	46	-30.1
ENSMUST00000131345	MSTRG.9424.1	.(((((((((((((((((.((...((((((...(((((.&.))))).)))))).)))))...)))))).)))))))).	13	51	1	38	-45.9
ENSMUST00000187458	MSTRG.6108.1	.(((((((((((((......((((...(((((.&.)))))...)))).))))))))))))).	4	36	41	68	-39.9
ENSMUST00000187897	MSTRG.16858.1	.((((.((.((((..(((..(((.(((((..(((((.&.)))))...)))))...)))..))).))))..)).)))).	14	50	11	50	-41
ENSMUST00000107095	MSTRG.4504.2	.((((....(((.((((..(((.((((.((((((.&.)))))).)))).))).)))).)))..)))).	7	41	36	67	-32.2
ENSMUST00000174754	MSTRG.7385.1	.(((((.....(((((((((((....(((((((((.&.)))))))))..)))).).))))))...))))).	25	60	9	42	-44.8
ENSMUST00000203549	MSTRG.2638.2	.((..(((((((.((((..(.(.(((.((...((((.&.))))....)).)))..).)..)))).)))))))..)).	21	57	19	57	-30.6
ENSMUST00000180820	MSTRG.982.1	.((((((((.(..(((((((((.(.((((((.&.)))).))).)))))))))))))))))).	15	46	13	41	-31.5
ENSMUST00000187458	MSTRG.6108.1	(((.((((((((((((((((((.(.(((((((((.&.))))).)))).).))).)))))))..))))))))))).	1	35	14	52	-34.3
ENSMUST00000207795	MSTRG.18836.2	.(((((.(((...........((.(((((((.((((.&.)))).))))))).))))).))))).	9	45	5	30	-31.1
ENSMUST00000137661	MSTRG.11030.1	.((((((..(((..(((((((((((..((.((((.&.)))).))..)))...))))))))))).)))))).	3	37	3	37	-31.7
ENSMUST00000203549	MSTRG.2638.2	.((((((..(((...((((((((((((((.&.)))).))...)))))))))))..)))))).	18	47	33	63	-31.5
ENSMUST00000173605	MSTRG.9189.3	.((((.((((((...((..((((((((.(((.(((.&.))).))).))))))))..))......)))))))))).	18	53	16	53	-38
ENSMUST00000174754	MSTRG.7385.1	.((((((.(((((....(((((.((..((((.&.))))..)))))))......))))).)).)))).	1	32	20	53	-31.6
ENSMUST00000131345	MSTRG.9424.1	.(((((((((....((((.((.((((...((.((((.&.)))).))..)))).))..))))....))))))))).	16	52	3	39	-41
ENSMUST00000203549	MSTRG.2638.2	.((((((.(...(.((((((((.(((.&.))))))))).)).).....).)))))).	2	28	35	63	-30.3
ENSMUST00000131345	MSTRG.9424.1	.(((((.(((.((..(((.....((.((.(.((((((.&.))))))))).)).....)))..)).))).).)))).	5	42	6	42	-31.8
ENSMUST00000155010	MSTRG.3830.1	.(((((((.(((((((((..((..((.(((((.&.)))))))..))...))))))))..).))))))).	1	33	6	40	-43
ENSMUST00000208927	MSTRG.2040.2	.((((((((.(((((((....((((.(((((((.&.)))))....)).))))....))))))).))...)))))).	26	59	6	46	-33.1
ENSMUST00000203549	MSTRG.2638.2	.((((((((((((.((((((.&.)))))))))))))))))).	23	43	42	61	-33.1
ENSMUST00000181190	MSTRG.7085.1	.((((((((...(((((...(((.(.(((((.(((((.&.))))))))).).).))).)))))...)))))))).	1	38	6	41	-31.3
ENSMUST00000187897	MSTRG.16858.1	.(((((.(((((((((.(((.((.((..((((((.((.&.)).)).))))..)))).)))))))))).))))))).	20	57	13	49	-34.9
ENSMUST00000031402	MSTRG.7086.3	.((((.((((((....((((((((((((((.&.))))...))))))))))...........)))))).)))).	1	31	8	48	-35.5
ENSMUST00000208927	MSTRG.2040.2	.(((((((((((((..(((.((.((......(((((((((.&.)))))))))...)).)).))).))))))))).)))).	18	58	3	40	-32.8
ENSMUST00000182238	MSTRG.4540.2	.(((.((((((.((((((((((.&.)))))))))).)...)))))..))).	5	27	44	70	-30.4
ENSMUST00000144078	MSTRG.4015.1	((((.(((.(((((.....(((((((...((((.((((((.&.)))))).))))....)))))))....))))).))).))))	18	58	30	70	-34.4
ENSMUST00000200363	MSTRG.11865.1	.((((((..((.((((((.((((((...(((((.&.)))))...)))).)).)))))).)))))))).	27	60	17	49	-31.6
ENSMUST00000187897	MSTRG.16858.1	.((((((((((((((.(((((((((.&.))))))))).)))))))))))))).	1	26	2	27	-39.1
ENSMUST00000208927	MSTRG.2040.2	.(((((.(..(.(((..(.((.((..(((..(((((((.&.))))))))))..)))).).))))..).))))).	7	45	25	58	-30.2
ENSMUST00000203549	MSTRG.2638.2	.((((((...(.(((((((((((((.&.))))))))))....))).).)))))).	22	47	39	66	-33.9
ENSMUST00000181190	MSTRG.7085.1	.((((((..((.((.((((..((.(((.(..(((..((.&.))..)))..).))).)).)))).))))....)))))).	18	56	2	40	-33.1
ENSMUST00000199721	MSTRG.7737.1	.((.((((((((((((((....((((((.&.))))))..))))).)).........))))))).)).	32	60	7	43	-31.7
ENSMUST00000200363	MSTRG.11865.1	.((((((..(((..((.((((((((.&.))))))))...))..))).)))))).	35	60	36	62	-30.4
ENSMUST00000187458	MSTRG.6108.1	.((((..(((((.((((((...((((.&.))))...))))))..)))))..)))).	10	36	41	68	-30.9
ENSMUST00000107095	MSTRG.4504.2	.((((((((((((((.(((...((((((((((.&.))))))..))))..))).))).))))))))))).	10	42	23	57	-43.9
ENSMUST00000142709	MSTRG.4540.1	.(((((((.....((((((........((.((((((((.&.))))))))..))))))))..)))))))	15	53	43	70	-32.5
ENSMUST00000142429	MSTRG.4538.3	.((((((...((((((((.(.((((.((..(((((.&.)))))..)).))))).))))))))..)))))).	9	44	24	57	-32.6
ENSMUST00000182238	MSTRG.4540.2	.(((((((.....((((((........((.((((((((.&.))))))))..))))))))..)))))))	15	53	43	70	-32.5
ENSMUST00000138653	MSTRG.7107.6	.((((.(.((((.(.....((((((...((((((((((.&.))))))))))...)))))).).)))).).)))).	16	54	5	39	-33.8
ENSMUST00000187458	MSTRG.6108.1	.((((((((....(((((((...((((((((((((.&.))))..))))))))...))))))))))))))).	15	50	6	39	-34
ENSMUST00000203549	MSTRG.2638.2	.(((.((((((((((((((((((((.&.))))))...)))))))..))))))).))).	20	45	36	66	-31.3
ENSMUST00000173605	MSTRG.9189.3	.((((((.(((...(((((((..((((((((.&.)))).)))))))))))))))))))).	28	59	15	41	-31
ENSMUST00000040608	MSTRG.7934.2	.(((((...((((((....((.(((((.((.((((((((.&.))))))))..)).))).)).))))))))...))))).	21	60	10	47	-34.8
ENSMUST00000181190	MSTRG.7085.1	.(((((((((((.((((.((...(((((.&.)))))..)))))).)).))))))))).	29	57	14	41	-33
ENSMUST00000187897	MSTRG.16858.1	.((((((((..(((((((...((((((((.&.))).))))).......)))))))..)))))))).	31	60	4	38	-31
ENSMUST00000173605	MSTRG.9189.3	.((((((.(((.((((((.((((.(((((.&.)))))....)))))))).))))).)).)))).	18	47	29	61	-30.9
ENSMUST00000181190	MSTRG.7085.1	.(((((.(.((.((....(((((.(((((((.&.))))))).....)))))...)).)).).))))).	18	49	1	35	-31.4
ENSMUST00000187897	MSTRG.16858.1	.((((((((((((((((((.((((((.&.)))))).))))))....)))))))).)))).	27	53	12	43	-36.1
ENSMUST00000208927	MSTRG.2040.2	.((((.((((((((((((((((((((.((.&.)).))).)))))).))))))))...))).)))).	30	59	23	57	-36.1
ENSMUST00000203549	MSTRG.2638.2	.(((((((((..(((((((.(((((.&.))))).)))))))...))))))))).	22	47	1	27	-35.4
ENSMUST00000173605	MSTRG.9189.3	.(((.(((((.(((((((((.(.(((..((((((((.&.))))))))..))).)))))))).)).)))))))).	22	58	15	50	-44.7
ENSMUST00000040608	MSTRG.7934.2	.(((((((((..((((((((((.((((((.&.))))))..))....)))))))).....))...))))))).	31	60	9	49	-37.3
ENSMUST00000181190	MSTRG.7085.1	.((((((((...((((((.(((......((.(((.((((.&.))))))).))))).))))))..)))))))).	20	59	21	52	-37
ENSMUST00000132571	MSTRG.13641.1	((((((.(((.((((((.(((((((.....(((((..(((.&.))).)))))....)))))))...))))))))).)))))).	6	46	10	50	-35.7
ENSMUST00000187897	MSTRG.16858.1	.(((((((.((((....((((((..(((((.&.)))).)..))))))....)))).))).)))).	30	60	11	43	-32.4
ENSMUST00000181291	MSTRG.1632.1	.(((((((((((((.(.(((((((((.&.))))....))))).).)))))).))))))).	21	47	28	59	-35.6
ENSMUST00000208927	MSTRG.2040.2	.(((.(((((((((((.((((.(((..(((((((.&.)))))))..))).))))..)))))....))))))...)))	4	38	23	63	-36.9
ENSMUST00000181190	MSTRG.7085.1	.(((((((....((((((((((((.&.)))).)).))))))))))))).	34	58	13	35	-32.1
ENSMUST00000149724	MSTRG.13016.1	.(((.(((((((((((((((.&.)))))))))))))))))).	15	35	50	69	-34.1
ENSMUST00000149724	MSTRG.2040.1	.(((((....((((((((.((((((.&.))))))))))))))....))))).	5	30	15	39	-33
ENSMUST00000149724	MSTRG.9084.1	.(((..((((((((.(.((((((((.&.))))))))))))))))).))).	7	32	10	32	-33.9
ENSMUST00000149724	MSTRG.6606.1	.((((..(((.((((((((..(((((..(..(((((((((.&.)).)))))))..)..))))).)))..))))).))))))).	13	53	18	58	-37.2
ENSMUST00000149724	MSTRG.8668.1	(((.(.((((.(((((...(((.((((((...((((((((.&.)))))))))))))).)))))))).)))))))).	16	56	29	62	-32.5
ENSMUST00000149724	MSTRG.4012.1	.(((((..(((((..(((((.(((((.&.))))).))))).)))))..))))).	6	32	45	70	-36.4
ENSMUST00000149724	MSTRG.7974.1	.((((....(((..(((((((..(((((((.&.)))))))..))))))).))).)))).	6	36	26	52	-32.8
ENSMUST00000203549	MSTRG.2638.2	.((.((((.(((...((((.((.(((.....((((((.&.))))))..)).).)).))))...))))))).)).	2	39	5	39	-32.5
ENSMUST00000173605	MSTRG.9189.3	.((.((((((((((((..((((..((((((.&.))).))).))))...)))).))))...)))).)).	15	45	23	58	-31.2
ENSMUST00000040608	MSTRG.7934.2	.(((((.((((((((((((..((.((.((.((.(.((((.&.)))).).)))).))))..))))))))..))))))))).	5	44	10	48	-38.6
ENSMUST00000131345	MSTRG.9424.1	.(((((((((.((((((.(((((.&.))))))))))).))))))))).	15	38	1	23	-32.4
ENSMUST00000205825	MSTRG.4014.1	.(((((....((((((((...(((((((.((.((((.&.)))).)).))))))).))))))))....))))).	11	47	26	60	-31.5
ENSMUST00000208709	MSTRG.17009.7	.(((((((..(((((((..(((((.((((((.&.))))))...)))))....)))))))...)).))))).	24	55	27	64	-31.7
ENSMUST00000031402	MSTRG.7086.3	.((((((((...(((((((((.(((((..(((((.&.))).))..))))))))))).)))....)))))))).	26	60	9	45	-31.7
ENSMUST00000173605	MSTRG.9189.3	.((((.((.(((..(((((..(((((.((((.&.)))).)))))..)))))..))).)))))).	24	55	19	49	-38.2
ENSMUST00000131345	MSTRG.9424.1	.((((((.(((((.......((.((.(.(((((((((.&.))))))))).).))))...)))))...)))))).	6	43	2	36	-34.6
ENSMUST00000187458	MSTRG.6108.1	.(((((..(((........((((((((((((.(.&.).)))))))).))))...........)))..))))).	8	41	23	60	-34
ENSMUST00000187897	MSTRG.16858.1	.((((((((((((((((((.((((((.&.)))))).).))))......)))))..)))))))).	34	60	20	55	-36
ENSMUST00000208927	MSTRG.2040.2	.(((((..((((((.(((.((((....((((((.&.)))))).....)))).)).).))).)))..))))).	12	45	30	66	-34.3
ENSMUST00000203549	MSTRG.2638.2	.((((((((((((..(((((....((((..((((.&.)))).....))))...))))).))....)))).)))))).	24	58	25	65	-34.6
ENSMUST00000173605	MSTRG.9189.3	.((((....(((.(((..(((.(.((((((.&.)))))).))))..))))))......)))).	14	44	31	61	-30.5
ENSMUST00000138653	MSTRG.7107.6	.(((((((..((((.((((..(((((((.&.)))))))..))))...))).)..))))))).	30	58	9	40	-30.7
ENSMUST00000187897	MSTRG.16858.1	.((((...((((.(.((((((((((.(((.(((((.&.)))))..))).)))..))))))).).))))...)))).	23	58	3	41	-36.7
ENSMUST00000107095	MSTRG.4504.2	.(((((((..((((((.....(((((.(((((.&.)))))))))).....))))....))..))))))).	26	58	30	65	-34.4
ENSMUST00000208927	MSTRG.2040.2	.((((...(((.(((((((((.(((((((.(((.&.))).)))))))..))).)))).)).)))...)))).	22	55	29	65	-40
ENSMUST00000203549	MSTRG.2638.2	.(((((((.(((((.((....((.((((((((.&.)))))))).))...)).)).)).).))))))).	25	57	32	65	-37.4
ENSMUST00000181190	MSTRG.7085.1	.((((((.((((....(((((((((((((.&.)))))))))).)))......)))))))))).	25	54	26	57	-31.9
ENSMUST00000132571	MSTRG.13641.1	.((((..(((((.(((((((..(((((.(((.&.))).)))))..))))))).)))))..)))).	3	34	2	33	-30.7
ENSMUST00000136149	MSTRG.7070.1	.(((.((((.....(((.(((((.(((.(((.&.))))).).))))).))).....)))).))).	10	41	29	60	-30.3
ENSMUST00000126462	MSTRG.17043.1	((.(((((((.(((....((((.(((((.&.))))).)))).))).))))))).)).	1	29	41	67	-31.5
ENSMUST00000131345	MSTRG.9424.1	.((((.(((((..(((.(((.((.((.(((..(((.&.)))..))).)))).))))))..)))).).)))).	8	43	2	36	-30.5
ENSMUST00000203549	MSTRG.2638.2	((((((..(((..((........(((.(((((((..((((.&.))))...))))))))))))..))).)))))).	17	57	34	66	-33.8
ENSMUST00000173605	MSTRG.9189.3	.((((....(((((((..(......(((((((((((.(.&.).))))..)))))))...)..))).))))..)))).	17	55	20	56	-33.9
ENSMUST00000040608	MSTRG.7934.2	.(((.(((((((((((.(.((.((....((((((((.&.))))))))...))..)).).)))....))))))).).)))	15	51	9	49	-33.7
ENSMUST00000203549	MSTRG.2638.2	.(((((((.((.(((.(((.((((.(((((.&.))))).).))).))))).).))))))))).	30	60	21	51	-32.3
ENSMUST00000181190	MSTRG.7085.1	.(((((((.((..(((..((((((.(((((.&.)).))))))))).)))..)).))))))).	30	60	8	37	-34
ENSMUST00000138653	MSTRG.7107.6	.(((((((((((...((((((((((((.&.)))))))))).)))))))..)))))).	30	57	39	66	-31.3
ENSMUST00000131345	MSTRG.9424.1	.(((((((((.((.((((......((.(((((.(.(((.&.))).).))))).)).......)))).)).))))))))).	4	42	2	41	-33.8
ENSMUST00000173605	MSTRG.9189.3	.(((.(..((.((((....(((((.((((((.&.))))))....)))))...)))).))..).))).	26	57	29	62	-31.1
ENSMUST00000196766	MSTRG.12710.6	.(((.(((((..((.(((((((((((((.&.))))))))......))))).)).))))).))).	30	58	14	47	-32.2
ENSMUST00000131345	MSTRG.9424.1	.((((.(((((..(((..((.((((....(((((.&.))))))))).))))))))))..)))).	17	51	1	28	-30.1
ENSMUST00000187458	MSTRG.6108.1	.(((((((((((..(.((((((...((((((.&.)))).))...)))))))..))))))).)))).	13	44	21	53	-34
ENSMUST00000143472	MSTRG.16858.2	.(((..((((...((((....(.(((((((((((.&.)))))))).))).)))))...)))).))).	8	42	10	40	-34.3
ENSMUST00000143472	MSTRG.4504.14	.((((((......(((((.(((((...((((((((((((.&.)))))..)))))).)....))))))))))...)))))).	15	54	16	55	-38.4
ENSMUST00000143472	MSTRG.2638.2	.((((...((((((.(((((((((((((..(((((.&.))))).)))).))).))..)))).))))))...)))).	13	48	1	39	-42.6
ENSMUST00000143472	MSTRG.9189.3	.((((.(((.((((...(((((((.(((.((.&.)).)))))).))))....)))).))))))).	13	44	21	52	-35
ENSMUST00000143472	MSTRG.2040.1	.((((((((.(((....(((.(((((((((((.(.(((.&.))).)..)))))))).))).)))))).)))))))).	14	52	8	44	-47.8
ENSMUST00000143472	MSTRG.20603.1	.(((((((..(.((((((((((...(((((.&.)))))...))).)))))))...)..))))))).	6	36	2	35	-38.1
ENSMUST00000143472	MSTRG.7934.2	.(((((((.....(((...(((((((.(((.((((((.&.)))))).))).)))))))..)))...))))))).	17	54	35	69	-36.1
ENSMUST00000143472	MSTRG.9104.1	.(((.((((((((..((((((.(((.....((((((.&.))))))))).)).)))).....))))).)))))).	8	44	22	57	-33.5
ENSMUST00000143472	MSTRG.4504.1	.(((.(((((((.(((((((.((.(.(((((.&.)))))).)).))))))).)))).......))).))).	4	35	32	69	-33.5
ENSMUST00000143472	MSTRG.4504.8	.(((.(((((((.(((((((.((.(.(((((.&.)))))).)).))))))).)))).......))).))).	4	35	1	38	-33.5
ENSMUST00000143472	MSTRG.9084.1	.((((((((....(.((((((((.((((....(((((((.&.))))))))))).)))))))).)))))).))).	20	59	3	35	-38.3
ENSMUST00000143472	MSTRG.11867.1	.((((..((((((.....(((...(((((.(((((.&.))))).))))).))).....)))))))))).	13	48	3	34	-32.6
ENSMUST00000143472	MSTRG.15037.1	.((((....((((.(((((.(((((......(((((.&.)))))......)))))..))))).))))...)))).	13	49	22	58	-33.7
ENSMUST00000143472	MSTRG.11865.1	.((((((...(((((.(((((..((((.&.))))..))))).)))))..)))))).	17	44	18	44	-30.1
ENSMUST00000143472	MSTRG.2638.1	.((((...((((((.(((((((((((((..(((((.&.))))).)))).))).))..)))).))))))...)))).	13	48	1	39	-42.6
ENSMUST00000143472	MSTRG.6108.1	.((((((((......((((.((((((((((.((((((.&.)))))))))))).....))))...))))..)))))).)).	14	51	17	57	-41.4
ENSMUST00000143472	MSTRG.18836.2	.((((((((((...((.(((((..(((((..((((((.&.))))))..))...))).)).)))))...)))))))).)).	13	50	15	55	-41.5
ENSMUST00000143472	MSTRG.16858.1	.((((..(((..((((.(((...((((((((((((.&.))))))))..))))...))).))))...)))..)))).	7	42	10	48	-39.5
ENSMUST00000143472	MSTRG.7705.1	((((.(((((((.(((((((...((...((((((.(((((.&.))))).))))))...)).))))))).)).))))).)))).	14	54	29	69	-52
ENSMUST00000143472	MSTRG.8007.2	.(((((((.....((((((((((((((.&.)))))))..)))).)))..))))))).	2	29	18	45	-35.5
ENSMUST00000143472	MSTRG.4012.1	.(((.(((((.(.(((((((....(((((.((((((.&.)))))).))))).))))).)).))))))..))).	13	49	21	55	-39.1
ENSMUST00000143472	MSTRG.19334.1	.(((((...(((((((.((((...(.((((..((((((.&.)))))).)))).)...)))).))....)))))..))))).	18	56	1	41	-40.3
ENSMUST00000143472	MSTRG.7974.1	.((((((...((.(((...(((((((((.(((.(((.&.))).))).)))))))))..))).)))).)))).	11	47	22	55	-38.2
ENSMUST00000143472	MSTRG.4504.2	.(((.(((((((.(((((((.((.(.(((((.&.)))))).)).))))))).)))).......))).))).	4	35	29	66	-33.5
ENSMUST00000143472	MSTRG.7385.1	.((((((((......(((((((.&.))))))).....)))))))).	29	51	11	32	-30.6
ENSMUST00000208927	MSTRG.2040.2	.((((((((((((((((.......((((((.((...(((.&.)))...)).))))))))))))).))....))))))).	17	56	23	60	-35.9
ENSMUST00000173605	MSTRG.9189.3	.((((((((.....((((.(..(((((((((.&.))).))))))..).))))....)))))).)).	1	32	16	48	-33
ENSMUST00000142709	MSTRG.4540.1	.(((((((...((.(((((.(.((((..(((((.&.)))))..)))))))))).))))))))).	24	57	42	70	-33.7
ENSMUST00000203549	MSTRG.2638.2	.((((...((((.((..((((((((((.&.))))))))))...)).)))))))).	33	60	40	65	-31.1
ENSMUST00000126462	MSTRG.17043.1	.(((((((((..(((.((.((((((.(((((..((((.&.))))..)))..))..)))))))))))..)..)))))))).	17	54	24	64	-38.6
ENSMUST00000040608	MSTRG.7934.2	.(((((...((((...((((((....(((.((((((.((.&.)).)))))).))))))))).....))))....))))).	19	58	13	51	-35.7
ENSMUST00000182238	MSTRG.4540.2	.(((((((...((.(((((.(.((((..(((((.&.)))))..)))))))))).))))))))).	24	57	42	70	-33.7
ENSMUST00000181190	MSTRG.7085.1	.((((((.((.(((((((((.((((.&.)))).))).).)))).)...)))))))).	12	37	2	31	-32.4
ENSMUST00000207795	MSTRG.18836.2	.(((..((..((((((((..(((((.((.(((..(((.&.))).))).)).)))))..))).))))).))..))).	16	53	24	60	-39.4
ENSMUST00000203549	MSTRG.2638.2	.((((((((((((.(((.(.((((.((.((.((((((.&.)))))))).)).))).).)..))))))..)))..))))))	15	52	18	58	-33.8
ENSMUST00000173605	MSTRG.9189.3	.(((((((....((((((..((((.&.))))....))))))........))))))).	4	28	21	51	-31.4
ENSMUST00000209090	MSTRG.20274.14	.(((((...(((....(.((((((((.(.&.).)))))))).)...)))..))))).	24	52	13	39	-31.1
ENSMUST00000181190	MSTRG.7085.1	.(((((((((((((((((..((((((.(((((.&.)))))))))).)..))))))..)))))).))))).	13	45	21	56	-34.5
ENSMUST00000144078	MSTRG.4015.1	.(((.(((((....(((.(((..((((((((((.&.))))))))))))).)))..))))).))).	11	44	2	31	-36.6
ENSMUST00000200363	MSTRG.11865.1	((.(((((((.((...((((...(((((((((.(((.(((.&.))).)))))))).))))..))))..)).)))).))).)).	5	45	20	60	-35.1
ENSMUST00000187458	MSTRG.6108.1	.((((((((.....((.((((((..((.(((((.&.))))).)))))))))))))))))).	9	42	42	67	-33.2
ENSMUST00000207795	MSTRG.18836.2	.(((....((((((.(((.(.(((((.((((((((((.&.))))))))))..)))))).))).)))...)))....))).	21	58	9	49	-46.5
ENSMUST00000099676	MSTRG.20274.15	.(((((...(((....(.((((((((.(.&.).)))))))).)...)))..))))).	24	52	13	39	-31.1
ENSMUST00000107095	MSTRG.4504.2	.((((.((((.....((((((((((((.(((.((((..((.&.))..))))))).))..))))))).)))))))..)))).	11	51	29	67	-35.9
ENSMUST00000203549	MSTRG.2638.2	.(((((.((.(((.(((.(((((((.........((((((.&.))))))))).)))).))).))).))))))).	19	59	36	67	-39.1
ENSMUST00000173605	MSTRG.9189.3	.((((((.(((.(((.((...(((((..(....(((.&.)))...)..)))))...)).))).))).)....)))))	5	41	32	70	-31.5
ENSMUST00000187897	MSTRG.16858.1	.((.(..((((.((((((.((((.((...(((((.&.)))))...)).))))...)))).)).))))...).)).	23	57	13	51	-33.3
ENSMUST00000040608	MSTRG.7934.2	.((((((..((((((...((((.(((((((((.&.))))))))).))))))))))..)))))).	12	44	1	30	-40.5
ENSMUST00000208927	MSTRG.2040.2	.(((.((((..(((((((.....((((((((....(((((.&.)))))))))))))....))))))))))).))).	12	52	14	47	-33.2
ENSMUST00000173605	MSTRG.9189.3	((((((((((.(...((.(.(((.(((((((((...((((.&.))))...))))))))).)))).)))))))..)))))).	1	41	23	61	-31.1
ENSMUST00000131345	MSTRG.9424.1	.((((((((((..((((.(((.((((..(((((.&.)))))...)))).))).)))))))))))))).	1	34	21	53	-32.6
ENSMUST00000203549	MSTRG.2638.2	.(((((((.(((..((.(((((..((((.&.))))..)).)))))..))).))))))).	4	32	18	46	-32.2
ENSMUST00000173605	MSTRG.9189.3	.((((((((((..(..((.((((((.((((.&.))))))))))))..)..)))))))))).	1	31	27	55	-33.9
ENSMUST00000107095	MSTRG.4504.2	.((((((((((.......(((((((((.&.)))).))))).)))))))))).	3	30	19	41	-31.8
ENSMUST00000203549	MSTRG.2638.2	.((.(((((((.(((.((.(((((((((((((.&.))))))))))).)).)).))).)))..)))))).	1	33	32	66	-31.2
ENSMUST00000207795	MSTRG.18836.2	(((.(((((.((((((((.(((((((....((((.&.))))))))).)).))))))))...))))).))).	1	35	20	54	-35
ENSMUST00000205825	MSTRG.4014.1	(.((.(((...((((((.(((((((((((((((((.&.))))))))))))))))).))))))...))).)).).	1	36	23	59	-32.5
ENSMUST00000174754	MSTRG.7385.1	.((((.(((((((((((.((..((.(((.(((.&.))).))).))..)))))))))...)))).)))).	2	34	30	64	-32.6
ENSMUST00000208927	MSTRG.2040.2	.((((.(...(((((.((((...(((((((..(((((.&.)))))..)))))))....)))).))))).).)))).	23	60	21	57	-36.2
ENSMUST00000187897	MSTRG.16858.1	.(((.(((((((((.(((.(((.((((((.(((((.&.))))))))))).))))))..)))))))))))).	24	59	2	35	-38.1
ENSMUST00000203549	MSTRG.2638.2	.((.((((....(((((((((((((((((((.(((((.&.)))))))))))....)))))))).)).)))....))))))	19	56	25	65	-37.7
ENSMUST00000207795	MSTRG.18836.2	.(((((..(((((((.....((((((((.(((.&.))).))))))))...........)))))))....))))).	12	44	22	62	-30.8
ENSMUST00000208927	MSTRG.2040.2	.(((((((.((((((((...(((.(((((..(((.&.)))..))))).)))....))))))))...))))))).	14	48	23	60	-33.6
ENSMUST00000173605	MSTRG.9189.3	.(((((((((..((((...(((((..(((.&.)))..).))))..))))))))))))).	26	55	18	45	-30.4
ENSMUST00000040608	MSTRG.7934.2	.((((((((...(((((((.(((.(((.(((...((((.&.))))..)))..)))))))))).....)))...))))))))	17	55	9	49	-37.9
ENSMUST00000107095	MSTRG.4504.2	.(((((((.((((....(.(((((((((((.&.))))))))))).)....))))..))))))).	11	41	35	66	-39.7
ENSMUST00000146529	MSTRG.20274.20	.(((((.(((((((((..((((((..((((((.&.)))))).))))).)..)))))))))))))).	14	46	33	64	-30
ENSMUST00000200363	MSTRG.11865.1	.((((((.....((((.(.((((((((((((.&.))))))))))))....).)))).....)))))).	11	42	36	70	-35.8
ENSMUST00000126462	MSTRG.17043.1	.(((((....((((((.((((((((((((((.(((((.&.))))).)))))))))))))).....))))))..))))).	1	38	31	70	-36.3
ENSMUST00000142709	MSTRG.4540.1	.(((((((.......((((((((((..(((.&.)))..))).).)))))).......)))))))	24	54	39	70	-30
ENSMUST00000173605	MSTRG.9189.3	.(((((((((((...(((((((((..((.(((((.&.))))).))))))))....)))......))))).)))))).	24	58	12	52	-38.1
ENSMUST00000182238	MSTRG.4540.2	.(((((((.......((((((((((..(((.&.)))..))).).)))))).......)))))))	24	54	39	70	-30
ENSMUST00000181190	MSTRG.7085.1	.((((((((.(.(.(.(((.(((((.((((.((((((((.&.))))))))))).).))))).))))).).)).)))))).	19	58	4	42	-41.6
ENSMUST00000203549	MSTRG.2638.2	.(((..((((..((((((((...(((((....((((((.&.))))))....))))).....))))))))))))..))).	1	39	26	64	-31.4
ENSMUST00000187897	MSTRG.16858.1	.(((((((.....(((((((.(((((((((.((((.&.)))).)))))).))))))))))...))))))).	6	41	3	36	-30.2
ENSMUST00000203549	MSTRG.2638.2	.((.(((.....(((((((((.((((.((((.&.)))).))))..)))))))))...))).)).	19	50	36	66	-34.6
ENSMUST00000173605	MSTRG.9189.3	.((((((((((.(((((((((..(((.&.)))..)))))))))......)))))))))).	29	55	21	52	-30.2
ENSMUST00000207795	MSTRG.18836.2	.((((.(((.((((((((((.((.((((((((.&.)))))....)))))))))))........))))))))))).	10	42	15	55	-36.3
ENSMUST00000107095	MSTRG.4504.2	.((((((.((((((.((..((((.&.)))).)).)))))))))))).	12	35	29	50	-31.3
ENSMUST00000155010	MSTRG.3830.1	.((((...(((((((.(.((((((((((.&.)))))))))).)))))))))))).	21	49	16	40	-35.2
ENSMUST00000208709	MSTRG.17009.7	.(((.((((((((..(((((.(((((..((((.((((.&.)))))))).....))))).))))))))))))).))).	10	47	25	62	-32.7
ENSMUST00000173605	MSTRG.9189.3	.(((((.(.(((((((((.(..((.(((((((.&.))))))).))..).))))))))))))))).	25	57	33	63	-31.1
ENSMUST00000138653	MSTRG.7107.6	.((((..(((.((((.((((.(((.((((((((((((.&.))))))).))))).)))))..)))))))))..)))).	10	47	33	70	-33
ENSMUST00000138653	MSTRG.7107.6	.(((((((..((((((((((((((((((..((((.&.))))))))))))))))))...)))).))))))).	12	46	14	48	-31.4
ENSMUST00000208358	MSTRG.2012.1	.((((((((((.(((((((((.(((((((((.&.))))))...)))))))).)))).)))))))))).	22	53	22	56	-33.1
ENSMUST00000138653	MSTRG.7107.6	.((((((((.((..(((((..(((((((((((.&.)))))))))))...))))).)))))))))).	24	56	28	59	-30.5
ENSMUST00000173605	MSTRG.9189.3	.((((((.((((...(((((.(((((((((.&.)))))....))))...)))))))).).)))))).	19	49	22	56	-32.8
ENSMUST00000187458	MSTRG.6108.1	.(((((..((.((((((((((((.(((.((((((.&.))))))..))).)))))))....)))))..))..))))).	25	59	21	61	-31.7
ENSMUST00000173605	MSTRG.9189.3	.(((((...((((.((((..(.(((((...(((((.&.)))))..))))).)..))))...))))....))))).	10	45	15	52	-30.7
ENSMUST00000040608	MSTRG.7934.2	.(((((((..(((((((....(((((((..((((((.&.))))))..))))))).........)))))))))))))).	23	59	13	52	-36.6
ENSMUST00000187897	MSTRG.16858.1	.(((((((((((((.((((.(((..(((((.&.))))).))).)))).))))).)))))))).	30	60	19	49	-32.8
ENSMUST00000146529	MSTRG.20274.20	.(((((((.(((((.(((((.(((((((.&.)))))))))))).........))))).))))))).	4	32	11	46	-30.6
ENSMUST00000208927	MSTRG.2040.2	.((((((..(((..(((((((((((((((.&.))))))...)))))))))..)))...)))))).	24	53	19	52	-30.6
ENSMUST00000187458	MSTRG.6108.1	.((((.(((...((((...(((((((.((((((.((((.&.)))).)))))))))....))))...))))...))).))))	14	52	17	57	-35.5
ENSMUST00000203549	MSTRG.2638.2	(((((((((((.((((.((((...((((.(..((((.&.)))).))))))))).).))).).)).)))))))).	1	37	32	67	-38.9
ENSMUST00000187897	MSTRG.16858.1	.((((((((((.(.((((((.((((..(((.(((.&.))).)))..)))).)))....))).).).)))))).))).	6	40	5	45	-35.6
ENSMUST00000173605	MSTRG.9189.3	.(((.(((((((((.(((((((.&.))))))).)).)))))))..))).	14	36	46	70	-30.9
ENSMUST00000187897	MSTRG.16858.1	((((...((((....((((.....((((((((....((((.&.)))))))))))).....))))....))))..)))).	17	57	12	48	-35.5
ENSMUST00000208927	MSTRG.2040.2	.(((((((.(((.(((((....(((.((((((.&.)))))))))....))))).)))..))))))).	17	49	17	49	-35.9
ENSMUST00000203549	MSTRG.2638.2	.((((((.((...(.((((((...((((((.&.))).))))))..)))...)...)).)))))).	5	35	34	66	-30.2
ENSMUST00000040608	MSTRG.7934.2	.((((((.((((((((..(((((.(((((.(((((((.&.)))))))))))).)))))..)))..))))))).)))).	8	45	10	48	-38
ENSMUST00000142429	MSTRG.4538.3	.((((...((((((((.....(((((((((.&.)))))))))..))))))))...)))).	20	50	37	64	-32.4
ENSMUST00000131947	MSTRG.9352.1	.((.((((.((.(..(((((((..((.(((.(((((.&.))))).))).))...)))))))..)..)).)))).)).	14	50	11	49	-30.4
ENSMUST00000207718	MSTRG.857.2	.(((((.((((.(((((((((((((((.(((((((.&.))))))).))))))))))))))).)))).))))).	3	38	6	41	-43
ENSMUST00000187897	MSTRG.16858.1	.(((((.((((.(((((((((((((((.(((((((.&.))))))).))))))))))))))).)))).))))).	3	38	5	40	-43
ENSMUST00000173605	MSTRG.9189.3	.(((((.(.((((((((((......(((((((.&.))))))).....)))))))......))).)))))).	3	35	19	55	-32.2
ENSMUST00000040608	MSTRG.7934.2	.((((..((((((...((((....(((((.(((((.&.))))).)).)))))))....))))))..)))).	1	36	11	44	-30.5
ENSMUST00000126462	MSTRG.17043.1	.(((((.(((((((((.((((((((((.&.)))))).))))))))).)))).))))).	21	48	42	70	-32.2
ENSMUST00000187897	MSTRG.16858.1	((((..((((........(((((((((((..(.((((.((.&.)))))).)..)))).....)))))))...))))..)))).	16	56	10	50	-35.6
ENSMUST00000203549	MSTRG.2638.2	.(((((((.((((.(((.(.((((((.(((((.&.)))))..)))))).).)))..))))...))))))).	28	60	13	49	-35.6
ENSMUST00000173605	MSTRG.9189.3	.((..((((..((.(((((.....((..(((((((.&.)))))))))..))))).))..))))..)).	9	44	17	47	-36.3
ENSMUST00000187897	MSTRG.16858.1	.((((((((((..(((((((((.(((.((((((((.&.)))))))).))).))))......)))))..))))))))))	25	60	16	56	-41.3
ENSMUST00000203549	MSTRG.2638.2	.(((((((((.((...((.((((((.&.))))))))...)).))))))))).	12	37	8	32	-30.4
ENSMUST00000203549	MSTRG.2638.2	.((((((((((((((.(((.(((.((.&.)).))).))).))).....)))))))..)))).	18	44	35	68	-31.6
ENSMUST00000138653	MSTRG.7107.6	.(((((((((((((((((.&.)).))))))))))))))).	8	26	50	69	-30
ENSMUST00000155010	MSTRG.3830.1	.(((((..((((((((((((((((((((.&.)))))))..)))))))....))))))))))).	9	37	21	53	-37.4
ENSMUST00000203549	MSTRG.2638.2	.((((((((((..((((((.....(((.((.&.)).)))....)))))).)))))))))).	3	33	36	64	-32.9
ENSMUST00000200363	MSTRG.11865.1	.(((((.((.((((.(((((.(((((.&.))))).))))).)))).))..))))).	10	36	42	69	-35.4
ENSMUST00000208927	MSTRG.2040.2	.(((.((.(((((..(((((((((.&.)))))))))))))).))))).	35	59	49	70	-30.8
ENSMUST00000142429	MSTRG.4538.3	.(((((((((((.((.((((.(((.((((.&.))))))))))))).))))))))))).	15	44	36	62	-35.6
ENSMUST00000173605	MSTRG.9189.3	.(((((..(((..(...(((((.(.(((((((.&.))))))).).)))))...)..)))....))))).	25	57	20	54	-34.7
ENSMUST00000181291	MSTRG.1632.1	.(((.(.((((((((.(((....(((((((((((.&.)))))))).)))..))))))))))).).))).	19	53	35	67	-35.7
ENSMUST00000142709	MSTRG.4540.1	.((((.((((((.....((((((((.&.)))))))).....)))))))))).	12	37	33	57	-31.6
ENSMUST00000182238	MSTRG.4540.2	.((((.((((((.....((((((((.&.)))))))).....)))))))))).	12	37	33	57	-31.6
ENSMUST00000200363	MSTRG.11865.1	(((((.((((((((..((((((..(((.((.((((.((((.&.)))).)))).))..)))))).))))))).))))..)))))	8	48	26	66	-33.5
ENSMUST00000131345	MSTRG.9424.1	.(((((((......(((((((.(((((.(((.&.))).))))).)))))))..))))))).	11	42	11	38	-34.2
ENSMUST00000174754	MSTRG.7385.1	.(((((((((...(((((.(((((((.&.)))))))..)))))))))))).)).	11	37	36	61	-34.7
ENSMUST00000207795	MSTRG.18836.2	.((((((((.(((((((((((.&.))))))))).)).)))))))).	16	37	34	56	-30.1
ENSMUST00000208927	MSTRG.2040.2	.(((.(.((.((((((((((((((((((((((.&.))).)))))))))...))))))....)))).)))))).	24	56	16	54	-35
ENSMUST00000203549	MSTRG.2638.2	.((((((((((..(....((((..(((((((((((((.&.)))))..)))).))))..))))...)..)))))).)))).	6	43	27	67	-41.6
ENSMUST00000173605	MSTRG.9189.3	.((((.(((((.(((((((..((..((((((..((.((((.&.)))).))..)))))).))..))).))))))).)).)))).	13	53	12	52	-38.1
ENSMUST00000126462	MSTRG.17043.1	.((((((((((....(((((((.(((.&.))).))))))).))))).)))))	10	36	47	70	-30.1
ENSMUST00000040608	MSTRG.7934.2	.((((..((((...(((((.((((((((.&.)))))))).)))))...))))..)))).	31	59	4	32	-32.8
ENSMUST00000181190	MSTRG.7085.1	.((((((..(.(((.(((...((((.(((((.(((((.&.)))))))))))))).))).))).).)))))).	19	56	11	43	-37
ENSMUST00000138653	MSTRG.7107.6	.(((((((((..((.(((((.((((((((.(((((((.&.)))).))).))))))))...)).))).)).))))))))).	15	52	11	51	-33.1
ENSMUST00000187897	MSTRG.16858.1	.(((((((((....((((((((((((.((((.&.)))).)))))))...))))).....))))))))).	14	45	22	57	-30.5
ENSMUST00000181291	MSTRG.1632.1	.((((((((((((((((((((.&.))))..)))))))))))))))).	2	23	27	50	-30.4
ENSMUST00000181190	MSTRG.7085.1	.((((..(((.(((.((((((((((((.(((((.&.)).))).))....))))))))).).))).)))..)))).	20	53	8	47	-32.7
ENSMUST00000200363	MSTRG.11865.1	.((((((((...((.(((..((((((((((.&.))))))))))..))).))..)))))))).	11	41	2	31	-31.6
ENSMUST00000040608	MSTRG.7934.2	.((((((....(((.(((...(((.((((((((.&.)))))))).))).))))))......)))))).	13	46	10	42	-31.3
ENSMUST00000181291	MSTRG.1632.1	.((((((((((((.((((((....(((((.&.)))))))))))..)))))).)))))).	30	59	28	55	-31.9
ENSMUST00000203549	MSTRG.2638.2	.(((((.....((.(((..((.....((((((((.&.))))))))....))..))).)).....))))).	17	51	5	38	-30.4
ENSMUST00000138653	MSTRG.7107.6	.(((((((.((...((((((.....((((((.&.))))))))))))...))))))))).	4	35	16	41	-30.5
ENSMUST00000208927	MSTRG.2040.2	.(((((((((.(((.((.((.((((.((((..((((.&.))))..)))).))))...)).))...)))))))))))).	24	60	12	51	-38.4
ENSMUST00000131345	MSTRG.9424.1	.((((((.(((.((((((((((((((.(((..(((((.&.)))))...))).))))).))))).)))).))).)))))).	7	44	3	43	-42.6
ENSMUST00000187458	MSTRG.6108.1	.(((.((((((.(((((((((.((.(..(((((.&.)))))..).)).)))))).))).)))))).))).	11	44	2	36	-34.5
ENSMUST00000181291	MSTRG.1632.1	.(((((((((.(((.((((.(((..((....((((((((.&.))))))))...))....))))))).)))..)))).)))))	21	60	27	67	-35.3
ENSMUST00000137661	MSTRG.11030.1	.(((((..(((((((((...(((((.((((.(((((((.&.))))))).))...)).)))))))))))))).))))).	7	45	4	41	-30.3
ENSMUST00000173605	MSTRG.9189.3	(((((((((((.........((((.(((..(((.(((((.&.))))))))..))).))))))))))).)))).	1	40	19	50	-33.7
ENSMUST00000173605	MSTRG.9189.3	.((((..(((....(.(.((((((..(((((.(((((.&.))))).))))).)))))).)..)....)))..)))).	8	45	24	61	-34.6
ENSMUST00000187458	MSTRG.6108.1	.(((((((.(((((.....(((..((....((((((((((.&.))))))))))...))..))))))))))))))).	16	56	6	39	-36.8
ENSMUST00000146529	MSTRG.20274.20	.((((..((((((..((((......((((((((((.&.)))))))))).......))))))))))..)))).	16	51	33	67	-31.3
ENSMUST00000153523	MSTRG.14303.1	.((((..((((((((((((..(((((((((((.&.)))))))))))....).)).)))))).))))))).	10	42	25	60	-30.5
ENSMUST00000203549	MSTRG.2638.2	((.(.(((((.((((....((((((..((.((((..((((.&.)))).)))).))..))))))..)))))))))).)).	11	51	8	44	-37
ENSMUST00000142709	MSTRG.4540.1	.((((.(((((..(((((((((....(((((.&.)))))..)))))).)))....))))))))).	16	47	19	50	-31.3
ENSMUST00000208358	MSTRG.2012.1	(((((((((((.((((.....(((((((((..(((.((((.&.))))))))))))))))...)))))).))))).)))).	10	50	20	57	-36.9
ENSMUST00000182238	MSTRG.4540.2	.((((.(((((..(((((((((....(((((.&.)))))..)))))).)))....))))))))).	16	47	19	50	-31.3
ENSMUST00000138653	MSTRG.7107.6	.((((((((((.........(.((((.(((((((.((((.&.))))))))))).)))).).........)))))))))).	8	47	5	43	-38.9
ENSMUST00000131345	MSTRG.9424.1	(((((((..((.((((..(((.(..((((((....(((((.&.)))))..))))))..))))..)))).)).))))))).	11	51	1	38	-34.7
ENSMUST00000207718	MSTRG.857.2	.((.((((((((.(((((((.....(((((((.&.))))))).....))))))).)))))))).)).	14	46	23	55	-31.2
ENSMUST00000180820	MSTRG.982.1	.((((((((((((((.(((((.&.))))))))))))))))))).	8	29	19	39	-31.4
ENSMUST00000155010	MSTRG.3830.1	.((.(((((..(((((((.((((((.((.&.)).)))))).))))))).))))).)).	5	33	2	29	-38.7
ENSMUST00000142709	MSTRG.4540.1	.((((((((..((((((((.(((((.&.))))).)))).)))))))))))).	16	41	42	66	-31.7
ENSMUST00000173605	MSTRG.9189.3	.((((((..(.(((((((......(.((((.(((.((((.&.)))))))...)))).)))))))).)...)))))).	2	41	28	63	-30.8
ENSMUST00000182238	MSTRG.4540.2	.((((((((..((((((((.(((((.&.))))).)))).)))))))))))).	16	41	42	66	-31.7
ENSMUST00000138653	MSTRG.7107.6	.(((((((.((.(((((((...((((.(..(((((((.&.)))))))...).)))))))))..)).)).))))))).	22	59	27	64	-30.8
ENSMUST00000200363	MSTRG.11865.1	.((((((((((((..((.(((((((((.((.((.&.)).)).))))))))).))..))........))))))))))	24	57	2	42	-35.9
ENSMUST00000208927	MSTRG.2040.2	(((((.....((((((..(((((((((((....(((((((.&.)))))))..))))))))))).....))))))...))))).	5	45	27	67	-36.1
ENSMUST00000187897	MSTRG.16858.1	.(((.((.((((.((((((...(((.((....((((((((.&.)))))))).......)).))).)))))))))).)).))).	6	46	15	55	-36.4
ENSMUST00000203549	MSTRG.2638.2	.((((.(((..((((..(((...(((((((.(((.(((((.&.)))))..))).)))))))...)))..)))).))).)))).	18	58	5	45	-37.4
ENSMUST00000173605	MSTRG.9189.3	((((..((((((...........(((.((.(((.((((((.&.))))))))).)).)))...)))))))))).	19	59	21	51	-32.3
ENSMUST00000126462	MSTRG.17043.1	.(((((((..(((..((((...((((.....(((((((((.&.))))))))).))))))))..)))..))))))).	12	52	20	53	-33.4
ENSMUST00000174754	MSTRG.7385.1	.((((((((..(..((((.(((......((((((.(((.&.))).)))))).....)))))))..)....)))))))).	14	52	24	62	-34.5
ENSMUST00000203549	MSTRG.2638.2	.((((((((((((((((((((..(((.&.)))..)))))))..))..))))))))))).	13	39	35	65	-34.8
ENSMUST00000187897	MSTRG.16858.1	.((((((...(((((((((((((((.((((.&.)))).)))))))).......))))..))).)))))).	3	33	11	48	-31.3
ENSMUST00000131345	MSTRG.9424.1	((((((.(((((((((..(((.(((((.(((.(((((.&.)))))..)))..)))))))).)))))))))..)))))).	1	38	6	45	-37.2
ENSMUST00000187458	MSTRG.6108.1	.(((((((.((.......(((((((((((.&.)).)))))))))..))))))))).	31	60	6	30	-30.4
ENSMUST00000146529	MSTRG.20274.20	(((..((((((.((..(((((((.(((((((((.&.))))))))).)))).)))...))))))))))).	1	34	31	64	-30.2
ENSMUST00000173605	MSTRG.9189.3	.((((((((.(((((.((..((.(((..(((..((((((.&.)))).)).)))..)))...))..)).))))))))))))).	12	51	19	59	-39.7
ENSMUST00000040608	MSTRG.7934.2	.((((.((...((((((...((((.(((((.&.))))).))).)....))))))...)).)))).	25	55	3	35	-31.9
ENSMUST00000131345	MSTRG.9424.1	.(((((((((....(((((.......(((...(((((((.&.)))))))))))))))))))))))).	12	51	5	30	-36.3
ENSMUST00000208927	MSTRG.2040.2	.(((((.(((....(((..(((((((..((.((.&.)).))..)))))))..)))....)))..))))).	27	60	8	42	-32.9
ENSMUST00000173605	MSTRG.9189.3	(((((....((.((((..(((((.((..((.....(((((.&.)))))...)).)).))))).))))))))))).	8	48	31	63	-34.1
ENSMUST00000208927	MSTRG.2040.2	.(((((.((((.(.(((....(((....((((((.&.))))))....)))..))).).)))).))))).	18	52	23	55	-32.3
ENSMUST00000187897	MSTRG.16858.1	(((((((..(((((..((((.(((.(((((....((((((.&.)))))))))))))).))))....))))).....)))))))	11	51	10	50	-37.7
ENSMUST00000040608	MSTRG.7934.2	.((((((((((((..((.((((.(((.&.))))))).))...))))).))))))).	4	30	15	42	-30.7
ENSMUST00000208927	MSTRG.2040.2	(((((((((((((((.((((.((...((((.&.))))..)).)))).).))))))......)))))))).	1	31	33	70	-34.4
ENSMUST00000203549	MSTRG.2638.2	.(((((((.((.((.(...((((..((((.(((((.&.)).))).)))).....))))...).)))).))..))))).	25	60	9	49	-34.2
ENSMUST00000173605	MSTRG.9189.3	.((((.(.(((((..((.((((((...((((.&.))))..))))))..))..))))).).)))).	8	39	21	52	-31.8
ENSMUST00000181190	MSTRG.7085.1	.((((...((((((((((...((((.((((((((.((.&.)).))))..)))).)))))))))..))))).)))).	6	43	34	70	-33.3
ENSMUST00000208358	MSTRG.2012.1	.((((((((.(..((((((((.(((((.&.))))).))).)))))....).))))))))	21	48	41	70	-30.8
ENSMUST00000208927	MSTRG.2040.2	.((((.(..((.(((.(...((((.(((..((.(((((((.&.))))))).)).)))..))))...).))).))..).)))).	19	59	7	47	-35.2
ENSMUST00000203549	MSTRG.2638.2	((((((.((...(((.....(((....(((((..((((((.&.))))))..)))))))).......)))...)).)))))).	19	59	12	51	-37.1
ENSMUST00000173605	MSTRG.9189.3	.(((((.(((((.(.(...((((.((.((((((.&.)))))).)).))))...).).)))..)).))))).	1	34	21	56	-37.2
ENSMUST00000040608	MSTRG.7934.2	.(((.(.((.((((((((((((((.&.)))).))))).))))).))).))).	10	34	10	35	-34.2
ENSMUST00000181190	MSTRG.7085.1	.(((((((((((..((((.....((((...(((((.&.))).))))))....)))).))).)))))))).	16	51	7	39	-37.1
ENSMUST00000138653	MSTRG.7107.6	.(((.((((.(((..(((.((((.((.(((((.&.)))..)).)).)))).))..)..))).)))).))).	11	43	26	62	-30
ENSMUST00000173605	MSTRG.9189.3	.((((((((((((.(((...(((((((((((((.&.)))))))....))))))..)))))))...)))))))).	2	35	14	52	-43
ENSMUST00000125812	MSTRG.13022.1	.(((((((((((((((..(((((((((.&.))))..))).))..)))))))))))..))))	19	46	39	70	-30.4
ENSMUST00000125812	MSTRG.16858.2	.((((.(((((((((((...(((((.((((((.&.)))))).)))))))))))))))).)))).	21	53	11	40	-39.9
ENSMUST00000125812	MSTRG.2040.1	.(((..((((((((((((..((((((((((.((((.&.))).).))))..))))))..))))))))))))...))).	18	53	5	44	-43
ENSMUST00000125812	MSTRG.9275.6	.((.((((((((........(((((((((((.((.&.)).))))).)))))).......))))).))).)).	18	52	4	39	-37.4
ENSMUST00000125812	MSTRG.18572.2	.((((((((((((.....((((((((((((.&.))))))))))))..)))))))).)))).	18	48	33	61	-43.2
ENSMUST00000125812	MSTRG.9084.1	.(((((((((((((((.&.)))))))))...)))))).	39	55	20	39	-30.5
ENSMUST00000125812	MSTRG.16858.1	.(((((((((((((((((((...(((((.((((((.&.)))))).))))))))))))))......)).)))))))).	18	53	11	50	-45.7
ENSMUST00000125812	MSTRG.18572.1	.((((((((((((.....((((((((((((.&.))))))))))))..)))))))).)))).	18	48	33	61	-43.2
ENSMUST00000207718	MSTRG.857.2	.(((((((((((.(((((((((((.&.))))))))))).))))))))))).	9	33	26	50	-30.3
ENSMUST00000138653	MSTRG.7107.6	.(((((((((((..((((......((((((((((.&.)))))))))).))))..))...))))))))).	1	35	9	41	-36
ENSMUST00000031402	MSTRG.7086.3	.(((((((...((((..((((.(((.((((((.&.)))))).)))..))))....))))))))))).	3	35	15	47	-31.1
ENSMUST00000208927	MSTRG.2040.2	.(((((((((((((((((...((((.(((.&.))).))))...))))).)))..)))))....)))).	27	56	30	66	-30.4
ENSMUST00000203549	MSTRG.2638.2	((.((((.((((.((((.((((.(((..((..((((.(((.&.)))))))..))..)))..)))).)).)))))))))))).	4	44	7	46	-35.8
ENSMUST00000173605	MSTRG.9189.3	.((.((.((..((((((..((((((((((((.&.))))))....))))))...))))))..)).)))).	3	34	1	36	-33
ENSMUST00000126462	MSTRG.17043.1	.(((((((.((((..((((((.((((.&.))))))))))...))))))))))).	3	29	43	68	-31.5
ENSMUST00000181190	MSTRG.7085.1	.(((((((((((((..(.((.(((((((((.((.((.&.)).))..)))))).))).))..)..)))))).)).)))))	4	40	11	51	-35.1
ENSMUST00000142709	MSTRG.4540.1	.(((((..(((..(((((((..((((((((.&.)))))))))))))))...)))))))).	26	56	43	70	-35.1
ENSMUST00000208927	MSTRG.2040.2	.((((.(((((((.(.(((((((((.(((((.((((((.&.)))))))))))..))....)))))))).))))))).))))	17	55	23	63	-37.3
ENSMUST00000173605	MSTRG.9189.3	.(((((.((((((((((...(((((((.(((((.&.))))))))))))...)))))...)))))....))))).	3	36	15	53	-38.1
ENSMUST00000180820	MSTRG.982.1	.(((((..(((..(((((((..((((((((.&.)))))))))))))))...)))))))).	26	56	43	70	-35.1
ENSMUST00000181190	MSTRG.7085.1	.(((((..(((.((((.(((((((.((((((.&.)))).)).....))))))).)))).)))...))))).	2	33	1	38	-35.5
ENSMUST00000187897	MSTRG.16858.1	((((.(...(.(((((((.(((((..(((((...((((((.&.)))))).)))))))))).))))))).)...).)))).	6	46	8	45	-44.9
ENSMUST00000208927	MSTRG.2040.2	.((((((((((((((((.....(((.(((((((.&.)))))).).)))))))))))))....)))))).	6	39	23	56	-37.4
ENSMUST00000203549	MSTRG.2638.2	.(((((((((......((.(((((((((((((((.&.))))).))).)))).))).))))))))))).	9	43	1	32	-38.2
ENSMUST00000173605	MSTRG.9189.3	.(((((((((...(.((((.(((..(((((((.&.))))).)).....))).)))).)))))))..))).	27	59	1	36	-33.3
ENSMUST00000181190	MSTRG.7085.1	.(((((..((....((((((.((..(((((.&.))).))..)).))))))...))..))))).	27	57	12	42	-30.4
ENSMUST00000187897	MSTRG.16858.1	.(((.(((((.((((((((((((.(..(((((.&.)))))....).)))))))))))).)))))))).	8	40	1	34	-40.3
ENSMUST00000142709	MSTRG.4540.1	.((((.(((((((...((((..((.(....(((((.&.)))))...)))..))))))))))))))).	25	60	26	55	-32
ENSMUST00000208927	MSTRG.2040.2	.(((((((..(((((((((((((..(((((((.&.))))))).......)))).).))))))))....)))))))	6	38	28	68	-39.8
ENSMUST00000173605	MSTRG.9189.3	.((((((.((((((((((((((.&.)))))).))))))))...)))))).	22	44	29	54	-30.5
ENSMUST00000126462	MSTRG.17043.1	.(((((.((((.((((..((.(((((((((.&.))))))))).)).))))))))))))).	19	49	32	59	-32.3
ENSMUST00000182238	MSTRG.4540.2	.((((.(((((((...((((..((.(....(((((.&.)))))...)))..))))))))))))))).	25	60	26	55	-32
ENSMUST00000181190	MSTRG.7085.1	.((((((((((((....((...(((((((((((((.&.)))))))))..)))).))))).)))).))))).	10	45	2	35	-35.1
ENSMUST00000138653	MSTRG.7107.6	.(((((.((((((..((.(((..(((((((...((.((((.&.))))))...))))))).))).))))))))..))))).	10	50	12	49	-36.6
ENSMUST00000187458	MSTRG.6108.1	.((((....(((((.(((((((((((..((.(((((((.&.)))))))..))..))))))))))).).)))))))).	22	60	27	63	-36.8
ENSMUST00000207795	MSTRG.18836.2	.(.((.((((((...((((((((((((....((((.&.))))))))))))......)))).....)))))))).).	22	57	17	55	-35.7
ENSMUST00000187897	MSTRG.16858.1	.(((((.((..((((((.((..((((.(((((((.&.))))))).)...)))..))..)))))))).))))).	4	38	17	53	-38.5
ENSMUST00000031402	MSTRG.7086.3	.((((((((..(..((((((.....((((((((((.&.))).)))))))......))))))....)..).))))))).	12	47	9	49	-32.2
ENSMUST00000107095	MSTRG.4504.2	.(((((.((((((((((((((((.((((.((.&.)).)))).)).))))))))..)))))).))))).	21	52	19	53	-40.1
ENSMUST00000174754	MSTRG.7385.1	.(((((((((((....(.(((((((..((((.&.))))))))))).).....))))))))))).	26	57	35	65	-34.2
ENSMUST00000208927	MSTRG.2040.2	.((.((((((((.(((....(((((.....(((.((((((.&.)))))))))...)))))....)))...)))))))).)).	9	49	3	42	-41.8
ENSMUST00000203549	MSTRG.2638.2	.((((((.((((....(((((..((((.(((((((((.&.)))).)).))).))))...)))))..))))...)))))).	13	50	8	48	-41.1
ENSMUST00000173605	MSTRG.9189.3	.((((((((((((((((((((.&.)))))))).)))))........))).)))).	5	26	19	50	-30.9
ENSMUST00000131345	MSTRG.9424.1	.((((((((.(((...((.(((((..(((.(((((.&.))))).)))..)))))))))).....)))))))).	15	50	3	38	-37.1
ENSMUST00000187458	MSTRG.6108.1	.(((((.(((.(((((.(.((((...((((.(.((((((.&.))))))..).)))))))).).))))).))).))))).	6	45	1	38	-33.9
ENSMUST00000187897	MSTRG.16858.1	.(((((((.((..(((.((....((((.(((.((.(((.&.))).)).))).)))).....)).)))..))...)))))))	16	54	5	45	-34.8
ENSMUST00000208927	MSTRG.2040.2	.(((.((((..((.(((.(((((((.(((((.&.))))).))...))))).))).))....))))))).	4	35	33	68	-31.8
ENSMUST00000138653	MSTRG.7107.6	.((((.((((..(((((...(((((.(((...((((((.&.))))))..))).)))))...).)))))))).)))).	10	48	31	67	-36.1
ENSMUST00000207795	MSTRG.18836.2	.((..(((.((((.(((..((((.(.((.(((((.&.)))))....)).).)))).))).)))))))..)).	7	41	24	59	-30.7
ENSMUST00000040608	MSTRG.7934.2	.((((.((((((...(((((((.((.(((.((((((.&.)))))).))))).)))).)))..)))))))))).	24	60	7	41	-33.8
ENSMUST00000137661	MSTRG.11030.1	.((((((((((.((((((..((((((((.&.)))))))).)))))...).)).).))))))).	4	32	30	62	-30.3
ENSMUST00000203549	MSTRG.2638.2	.(((.((((((.(((..(.....(((((((((((((.&.))))..)))).))))))..))).)))).))))).	23	59	34	68	-33.9
ENSMUST00000138653	MSTRG.7107.6	.(((((((((((.(((((((.&.))))))).))))))))))).	11	31	19	39	-31.2
ENSMUST00000187897	MSTRG.16858.1	.(((..((((((.(((((((((((((((((.&.)))).))).)))))).)))).))))))))).	29	59	20	51	-33.6
ENSMUST00000208927	MSTRG.2040.2	.((((....(((((..(((((((..((((.&.))))..)))))))....)))))...)))).	23	52	24	54	-35.8
ENSMUST00000203549	MSTRG.2638.2	((((((....(((((((.(((((((((.(((.&.))).)))))))))..)).))))).......)))))).	1	32	2	39	-40.7
ENSMUST00000173605	MSTRG.9189.3	.((((((..((((((((((((.((((((.&.))))))..))))))...))).))).)))))).	22	50	20	52	-36.4
ENSMUST00000181190	MSTRG.7085.1	.(((.(((((.(..(((((((((.((.....((((((.&.)))))).....)))).))))).))..).)))))))).	18	55	2	39	-34.1
ENSMUST00000199721	MSTRG.7737.1	.((((.(((.((((((((((((((.&.)))))))))...))))).))).)))).	4	28	33	60	-33.1
ENSMUST00000187897	MSTRG.16858.1	.((((..((.((((((..((((((.&.)))))).)))))))).)))).	23	47	1	22	-30.1
ENSMUST00000208927	MSTRG.2040.2	.(((((((((((((((.((((..((((((.&.))))))....)))).))))))).)).)))))).	14	43	23	56	-32.9
ENSMUST00000040608	MSTRG.7934.2	.((((.((((((((((.((((.((((.&.)))))))).)))).))))))..)))).	4	30	5	32	-35.1
ENSMUST00000187897	MSTRG.16858.1	.((((((.((((((((((((.((((.&.)))).)))))))...))))).)))))).	7	32	4	32	-33.7
ENSMUST00000142709	MSTRG.4540.1	.((((((((.(((.(((((.((......((((((.&.))))))))..))))))))...)))))))).	6	40	33	63	-33.5
ENSMUST00000182238	MSTRG.4540.2	.((((((((.(((.(((((.((......((((((.&.))))))))..))))))))...)))))))).	6	40	33	63	-33.5
ENSMUST00000174754	MSTRG.7385.1	.((((.((((((((.((((((.(((.((((((.&.))))))))).).)))))..)))))))))))).	8	40	36	68	-37.9
ENSMUST00000208927	MSTRG.2040.2	.((((((((((.((((((((((...(((((.&.)))))...)))))).))))))))))....)))).	21	51	32	66	-33.8
ENSMUST00000203549	MSTRG.2638.2	.((.(((((((.(((((..((((((.&.))).)))....))))).....))))))).)).	2	27	34	66	-33.7
ENSMUST00000207718	MSTRG.857.2	.((((.(((.(((.(..(((((((((((.&.))))))....)).)))..).))).))).)))).	3	31	20	53	-32
ENSMUST00000173605	MSTRG.9189.3	.(((((.((....((((..((((((((((((.&.)))))))).....)))).)))).)).))))).	3	34	18	50	-31.9
ENSMUST00000131345	MSTRG.9424.1	.((((((((...(((((((((.((((.&.)))).))))).)))).....))).....))))).	7	33	1	35	-34.3
ENSMUST00000187897	MSTRG.16858.1	.((((((((...((((((((.....(((.(((.(((.&.))).))))))..)))))))).)))))))).	22	58	17	47	-35.9
ENSMUST00000143828	MSTRG.7385.1	.(((.(((((((((((((((.&.)))))))).))).....))))))).	40	60	6	31	-31.3
ENSMUST00000203549	MSTRG.2638.2	.(.((((((..(((...(((.((.((((..(..(((((((.&.)))))))..).)))).))...)))...))).)))))).).	19	59	26	66	-33.8
ENSMUST00000142429	MSTRG.4538.3	.(((..((.(((..((((((((((((.&.))))))))))))..))).))..))).	3	29	37	63	-32.6
ENSMUST00000138653	MSTRG.7107.6	.(((((((.(((.((((.((((.(((((((.&.))))))))))))))).)))....)).))))).	3	33	9	41	-33.2
ENSMUST00000131345	MSTRG.9424.1	.((((.(((((((...((((..(((((((.&.)))))))..))))...))))..))))))).	5	34	7	37	-36.1
ENSMUST00000142709	MSTRG.4540.1	.((((((.((.....(((((..(......((.((((((.&.)))))).)))..)))))))))))))	1	39	45	70	-31.9
ENSMUST00000203549	MSTRG.2638.2	.((((..((.(((((.(((((((.&.))))).)).))))).))..)))).	33	56	6	30	-31.4
ENSMUST00000182238	MSTRG.4540.2	.((((((.((.....(((((..(......((.((((((.&.)))))).)))..)))))))))))))	1	39	45	70	-31.9
ENSMUST00000187897	MSTRG.16858.1	.(((.(((((...((.((((((((((.&.)))))))))).))...))))).))).	29	55	3	29	-33.5
ENSMUST00000139288	MSTRG.16134.2	.(((((..((.((((.((((...(((((..((((((((.&.)))))))))))))...))))))))))))))).	14	52	14	46	-35.6
ENSMUST00000142709	MSTRG.4540.1	.((((((.((((...((..(((((((...(((.&.)))....)))))))))..)))).)))))).	23	55	28	58	-31.9
ENSMUST00000137661	MSTRG.11030.1	.(((((((((....(.(((((((.((.(((((((((.&.))))))....))).)).))))))))...)))))).))).	22	58	17	56	-35.5
ENSMUST00000126462	MSTRG.17043.1	.(((.((((((.(((((((..(((..((((.&.))))....)))..))))))))))))).))).	26	56	23	54	-30.1
ENSMUST00000182238	MSTRG.4540.2	.((((((.((((...((..(((((((...(((.&.)))....)))))))))..)))).)))))).	23	55	28	58	-31.9
ENSMUST00000159539	MSTRG.6057.1	.(((((((.(((.((((.(((((.....((((((((((.&.))))))))))...))))).))))...)))))))))).	9	47	4	41	-31.6
ENSMUST00000173605	MSTRG.9189.3	.(((..(((((((((..((((((((.(..(((((.((.&.)).))))).)))....))))))..)))).)))))..))).	20	57	22	62	-37.4
ENSMUST00000181190	MSTRG.7085.1	.(((((.(((((.((((((...((((((...(((.((((.&.)))).)))...))))))...))).))).))))).))))).	17	56	2	42	-43.6
ENSMUST00000187897	MSTRG.16858.1	((((((((..(((((((.(((((....(((((((.(((((.&.))))).)))))))))))....).))))))))))))))).	4	44	8	47	-36.3
ENSMUST00000142709	MSTRG.4540.1	.((((((((((...(((.((.(((..(((.&.))).))))).)))...))))))))))	26	55	44	70	-34.7
ENSMUST00000126462	MSTRG.17043.1	.(((.(((.(((.(((((((((((((......(((((.&.)))))))))).))).)..)))).)))..)))))).	17	54	24	59	-30.9
ENSMUST00000182238	MSTRG.4540.2	.((((((((((...(((.((.(((..(((.&.))).))))).)))...))))))))))	26	55	44	70	-34.7
ENSMUST00000181190	MSTRG.7085.1	.(((.((.....(((.((..((((((((.((.&.))))))))))..)).)))..)).))).	28	59	2	29	-35
ENSMUST00000208927	MSTRG.2040.2	.((((((..((.(....((((((((.(((((.&.)))).).)))))))).......).))...)))))).	25	56	30	66	-31.4
ENSMUST00000203549	MSTRG.2638.2	.((((..(((((...((((...((((.((((..(((((.&.))))))))).))))...))....))...)))))..)))).	21	59	4	44	-37.2
ENSMUST00000173605	MSTRG.9189.3	.((((.((((((..(((....((((((((..(((.(((((.&.))))).))).....))))))))))))))))).)))).	18	58	22	59	-42.4
ENSMUST00000144078	MSTRG.4015.1	.((((((.(.....((((((((((..((((.&.))))..)))))))).)).....).)))))).	29	59	1	32	-32.8
ENSMUST00000187458	MSTRG.6108.1	.((((((((.(((((((.((((((((..(((((.&.)))))..))))).......))).))))))))).)))))).	18	51	3	43	-35.4
ENSMUST00000208927	MSTRG.2040.2	.((((((.........((((((...(((((.&.)))))..))))))......)))))).	27	57	43	69	-32.1
ENSMUST00000203549	MSTRG.2638.2	.((((.(((..(((((...((...((((.(((((((((.&.)))))).....))).))))))..)))).)..))).)))).	17	55	4	44	-36
ENSMUST00000173605	MSTRG.9189.3	(((((((.(.((..((((.((.(((.(..(((.((.(((.&.))).)).)))..).))).))))))))).))))))).	13	52	20	56	-36.1
ENSMUST00000181190	MSTRG.7085.1	.(((((((((((......(((.((((((((.((.&.)).)))).).))).))).......))))))))))).	24	57	21	57	-34.5
ENSMUST00000138653	MSTRG.7107.6	.(((((((((..(((.((((((((((.&.)))))))...........))).)))..))))))))).	30	56	31	68	-34.7
ENSMUST00000207795	MSTRG.18836.2	.((((((......(((((..(((((..((((((.&.)))))))))))..))))).......)))))).	14	47	9	41	-38.1
ENSMUST00000107095	MSTRG.4504.2	.(((((((((((((..((((..(.(((.&.))).)..))))))).)))))).)))).	20	47	25	52	-32.2
ENSMUST00000173605	MSTRG.9189.3	.((((((((.(...((((((((((((((.&.)))).))))).....)))))....).))).))))).	1	29	14	50	-31.7
ENSMUST00000138653	MSTRG.7107.6	(((((..(((((..((((..((((((((.((((.&.))))..)))))))..)..)))))))))....))))).	1	34	31	68	-31.8
ENSMUST00000200363	MSTRG.11865.1	(((((((.....(((((....((...((((((.(.(((((.&.))))).)))))))...)))))))))).)))).	16	56	34	66	-31.2
ENSMUST00000031402	MSTRG.7086.3	((((((((.((..((((.(.(((.((((((((..((.(((.&.)))))..)))))))).))).).)))).)))))))))).	20	60	10	48	-35.1
ENSMUST00000155010	MSTRG.3830.1	.(((((.((.(...((((((((.......((((((((((.&.)))))))))))))))).))....).))))))).	17	56	7	40	-36.4
ENSMUST00000142709	MSTRG.4540.1	.((((((((((..(.((.((((....((((.&.))))))))..)))..).))))))))).	4	34	43	70	-32
ENSMUST00000203549	MSTRG.2638.2	.((((.((((....(.((((((.((((((((.&.)).))))))..))).))).).....)))).)))).	23	54	9	44	-32.8
ENSMUST00000173605	MSTRG.9189.3	.(((((.(((..(...((((((((((.((((.&.)))).)))))))))).)..))).))))).	23	54	14	43	-37.7
ENSMUST00000208709	MSTRG.17009.7	.(((((((((.(........((((((((((..(((((((.&.)))))))....)))).))).)))).))))))))).	3	42	34	69	-35.7
ENSMUST00000182238	MSTRG.4540.2	.((((((((((..(.((.((((....((((.&.))))))))..)))..).))))))))).	4	34	43	70	-32
ENSMUST00000187897	MSTRG.16858.1	.(((((((...((((.((((((((((...(((.&.)))))))))))))..))))...))))..))).	28	60	10	42	-33.9
ENSMUST00000107095	MSTRG.4504.2	.(((.((((.((..(((.(.((((((.&.)))))).).)))..))...)))).))).	9	35	22	50	-31.2
ENSMUST00000142709	MSTRG.4540.1	.((((((((((((.....(((.(...((((((((((.&.))))))))))..)))))))))))))))).	12	48	27	56	-45.8
ENSMUST00000208927	MSTRG.2040.2	.((((((..((((((..((((.(((((((((.&.))))).)))).)))).....))))))..)))))).	17	48	31	66	-34.9
ENSMUST00000203549	MSTRG.2638.2	((((.(((((..((..((((.((((.(((((.((.(((((.&.))))).))))))).)))).)))).))..)))))..)))).	18	58	6	46	-42
ENSMUST00000173605	MSTRG.9189.3	.(((..((.((((((((((((.((((.(..((((((.&.))))))..).))))..)))))))..)))))))..))).	12	48	3	41	-36.6
ENSMUST00000040608	MSTRG.7934.2	.(((..((((((.((((((((((((.&.))))))))))))....))))))..))).	25	50	20	48	-35
ENSMUST00000182238	MSTRG.4540.2	.((((((((((((.....(((.(...((((((((((.&.))))))))))..)))))))))))))))).	12	48	27	56	-45.8
ENSMUST00000187897	MSTRG.16858.1	(((((....((((((((((((((((((.&.))))..))))))))...))))))....))))).	1	28	3	36	-36.3
ENSMUST00000174754	MSTRG.7385.1	.(((((((((.(((.((((...(((((((((((.&.)))))...))))))))))))).....))))))))).	16	49	26	62	-36.7
ENSMUST00000203549	MSTRG.2638.2	.((((((....(((....((((((.((((((....(((.&.)))....))))))))))))..))))))))).	15	53	22	53	-33.5
ENSMUST00000173605	MSTRG.9189.3	.((((((.(((((((.(((.....((((((((((.&.))))))))))....)))))))...))).)).)))).	24	58	27	63	-38.9
ENSMUST00000040608	MSTRG.7934.2	.(((((((..(((.(....(((.((((((((.&.)))))))).)))).))).))))))).	7	38	1	27	-34.2
ENSMUST00000200363	MSTRG.11865.1	.((((((....(((..(.(((((((...(((((.&.))))).))))))).)..)))...)))))).	15	48	40	70	-36.1
ENSMUST00000207795	MSTRG.18836.2	.((((((((.....(((..((((..((((((((((.&.)))).)))))))))).))).....)))))))).	1	36	36	69	-36.1
ENSMUST00000174754	MSTRG.7385.1	.((((.((((((..(((((..((..((((..((((((.&.))))))))))))..))))))))))).)))).	15	52	1	32	-34.7
ENSMUST00000203549	MSTRG.2638.2	.((((((((.((((..((...((.(((((((.&.)))))))))...))))))....)))))))).	21	52	20	51	-34.8
ENSMUST00000173605	MSTRG.9189.3	(((((..((.((((..(((((..((((...((((.&.)))).))))..)))))....)))).))))))).	1	35	31	64	-34.9
ENSMUST00000040608	MSTRG.7934.2	.((((((((...(((((.(.((.(((((((((.&.))))..)))))))))))))...)))).)))).	2	34	17	49	-37
ENSMUST00000138653	MSTRG.7107.6	.((((((((.....((.((.....((((..(((((((.&.)))))))...)))).....)).))...)))))))).	1	38	33	69	-33.8
ENSMUST00000131345	MSTRG.9424.1	.((((((((.((((.((.((.((((.&.)))))).))..)))))))).)))).	10	35	2	27	-31.6
ENSMUST00000187897	MSTRG.16858.1	.((((((..((((((.(((((.&.))).)).))))))..)))))).	23	44	32	54	-32.3
ENSMUST00000174754	MSTRG.7385.1	.((.((.(((.(((.((.((.(((((((.&.))))))).)).)))))))).)).)).	1	29	25	51	-31.1
ENSMUST00000156974	MSTRG.19786.1	.((((((.((..(((((..((.....((((((..(((((.&.))))).))))))....))..))))))))))))).	7	46	26	60	-38.8
ENSMUST00000180820	MSTRG.982.1	.((((((((...(.((((((.(((((.((((((.((((.&.)))).)))))).)).))).)))))).))))))))).	19	57	2	38	-35.1
ENSMUST00000182238	MSTRG.4540.2	.((((((.((..(((((..((.....((((((..(((((.&.))))).))))))....))..))))))))))))).	7	46	26	60	-38.8
ENSMUST00000138653	MSTRG.7107.6	.(((((.(((.(((.......(((((((((((.(((.&.))))))))))))))..))).))).))))).	10	46	9	39	-33.4
ENSMUST00000187458	MSTRG.6108.1	(((..((((.(((((...(((((((.((..((((((((.&.))))))))..)).)))).))).))))).).))).))).	1	39	30	68	-37.4
ENSMUST00000207795	MSTRG.18836.2	.((((((((......(((.(((((((.((.....((((.&.))))....)))))).).)).))).....)))))).)).	19	57	17	55	-33
ENSMUST00000107095	MSTRG.4504.2	((((((..((((.........(((((((((((.((.((((.&.))))))..)))..))))))))...)))).)))))).	7	47	29	65	-35.4
ENSMUST00000174754	MSTRG.7385.1	.((((.((..((((((.(((((.((((((.(((((.&.)))))))))))...)))))...))))))...)).)))).	23	58	13	52	-39.5
ENSMUST00000142709	MSTRG.4540.1	.((((((.(((((((.((((((...(((.(((.&.))).)))...))))))....)))).))))))))).	12	44	35	70	-33.9
ENSMUST00000126462	MSTRG.17043.1	.((((((.((.((...((((((((.(((((.((((.&.)))).))))).))))))))...)).)).)))))).	6	41	31	66	-31.5
ENSMUST00000182238	MSTRG.4540.2	.((((((.(((((((.((((((...(((.(((.&.))).)))...))))))....)))).))))))))).	12	44	35	70	-33.9
ENSMUST00000138653	MSTRG.7107.6	.(((((((..((((((...(((((((...((((.&.)))))))))))...)))))).))))))).	8	41	4	33	-30.4
ENSMUST00000200363	MSTRG.11865.1	.((.(((.(((((.(((((((..(((((((.&.)))))))))))))))))))))))).	28	58	36	61	-32.8
ENSMUST00000207718	MSTRG.857.2	.(((((((((...(((((.(((((((.&.))))))).....)))))....))))))))).	30	56	12	43	-33.4
ENSMUST00000031402	MSTRG.7086.3	.(((((((((...((..(((...(((((((.(.((.&.)).))))))))...)))))))))))))).	18	53	13	42	-31.3
ENSMUST00000128914	MSTRG.17487.1	((((((((((((.(((((((.((((((((.&.)))))))).)))))))...))))).))....))))).	1	30	1	38	-30.7
ENSMUST00000200363	MSTRG.11865.1	.((((((((...(((((((.((((.&.))))...)))))))....))).))))).	2	26	39	67	-31.3
ENSMUST00000187458	MSTRG.6108.1	((((.((((..((.((......(((((.(((....(((((.&.))))).))).)))))..)).))..))))...)))).	2	42	23	59	-30.3
ENSMUST00000173605	MSTRG.9189.3	.((((.(((((((...(((.((((.(((...(((((.&.))))).)))..)))).)))..))))))).)))).	18	54	21	55	-36.8
ENSMUST00000131345	MSTRG.9424.1	.(((.(((((...(((((((..((.((...((((((((.&.))))))))))))..))).))))....))))).))).	4	42	3	39	-34.6
ENSMUST00000187458	MSTRG.6108.1	.(((..(((((.((.((((((((.((((((((.&.)))))))).))))))))...)).)))))....))).	16	48	17	53	-35.8
ENSMUST00000187897	MSTRG.16858.1	.((((((((...(((((((..((....(((.(((.((.&.)).))))))..)))))))))..)))))))).	22	59	11	42	-30.7
ENSMUST00000174754	MSTRG.7385.1	(((((.((((((..(.((((........((((.(((((((.&.)))))))........)))))))))..)))))).))))).	9	49	10	49	-38
ENSMUST00000203549	MSTRG.2638.2	.((((((((((.((((((((.(((.((.(.(((.&.))).).))))).))..)))))).....)))))).)))).	4	37	30	69	-34.7
ENSMUST00000200363	MSTRG.11865.1	((((..((.(((((((.((......(((((.(((.(((((.&.))))))))))))).)))))))...))))..)))).	20	60	34	69	-32.6
ENSMUST00000031402	MSTRG.7086.3	.(((.(((((.(.(((....((((((((((((...((((.&.))))...))))))))..))))....)))).)).)))))).	15	54	10	50	-34.8
ENSMUST00000107095	MSTRG.4504.2	.(((((.((..(((.((((.((((.(((.(..(((((.&.)))))..)))).)))).)))).))).)).))))).	19	56	14	49	-36.7
ENSMUST00000203549	MSTRG.2638.2	.(((((((.((...((((....(((((((((((.&.))))))..)))))...))))...))))))))).	25	58	32	65	-38.2
ENSMUST00000173605	MSTRG.9189.3	.(((.(.((((.((((....(((((((((((.&.))))))).))))....)))).)..))).).))).	28	59	28	62	-33.8
ENSMUST00000126462	MSTRG.17043.1	.((((((.(((((.((.((..(((((((.&.)))))))..))))))))).)))))).	7	35	21	47	-31.8
ENSMUST00000040608	MSTRG.7934.2	.(((((((((.(.(((...(((((((((((((.&.))).)).))).))))).))).).).)))).....)))).	28	60	10	49	-34.3
ENSMUST00000181190	MSTRG.7085.1	.(((((((.(.....((.(((.((((((((.((((.&.)))).))).))))).))).)).....).))))))).	25	60	21	57	-34.8
ENSMUST00000207795	MSTRG.18836.2	.(((((((.....((((((..((..(((((.&.))))).....))..))))))))))))).	24	54	24	52	-32.6
ENSMUST00000203549	MSTRG.2638.2	.((((.((.((.(((..((((.((((..((((.&.))))..))))))))..))).)).)).)))).	24	56	31	62	-35.3
ENSMUST00000031402	MSTRG.7086.3	.((((((((..((((((....(((((.(((((((.&.))))))).))))).))))))....)))))))).	20	54	34	67	-31.7
ENSMUST00000107095	MSTRG.4504.2	.(((((((..(((....(((.((((((...(((.((((.&.))))..))).)))))).)))..))).))))))).	16	54	31	65	-33.1
ENSMUST00000128914	MSTRG.17487.1	.(((((((((((((((((((.&.)))))...)))))).....)))))))).	26	46	11	39	-31.6
ENSMUST00000139288	MSTRG.16134.2	.((((((((.(((((((((...((((((((.(((.&.))).))))..))))..))))).)))))))))))).	2	36	33	68	-31.3
ENSMUST00000173605	MSTRG.9189.3	.(((.(((((((.((((.(((((.(((((.&.)))))))))).)..........)))))))))).))).	21	50	22	59	-38.6
ENSMUST00000138653	MSTRG.7107.6	.((((((((.(((((((((.&.))))))))).)))))))).	35	54	29	48	-32.9
ENSMUST00000200363	MSTRG.11865.1	.((((((...(.((((((....((..(((....((((((.&.)))))).......)))..)))))))).))))))).	4	43	4	39	-30.9
ENSMUST00000107095	MSTRG.4504.2	.(((((((((((..........((((..((((..(((.&.)))..)))).)))).))))))))))).	6	43	26	53	-34.3
ENSMUST00000137661	MSTRG.11030.1	.(((((..((((((.(((((.....((((((((.&.))))))))........))))).))))))..))))).	13	46	30	66	-32.4
ENSMUST00000187897	MSTRG.16858.1	.(((.((((((((.(((.(((.((.((((((.&.)))))).)).))).))))))).))))))).	16	47	12	42	-32.5
ENSMUST00000203549	MSTRG.2638.2	(((.((((((((...((((((((((.&.))).))))))))))))).))))).	1	26	1	25	-31.1
ENSMUST00000126462	MSTRG.17043.1	.(((((((((((.((((.(((.(..(((((.&.))))).).))).))))))))))))))).	22	52	1	29	-32.4
ENSMUST00000187458	MSTRG.6108.1	.((((((((.(..((((.(((((((.&.)))))))....))))..).)))))))).	16	41	31	59	-30.8
ENSMUST00000153523	MSTRG.14303.1	.((((((.((((((((....(((.((((((((.&.))))))))))).....))))))..)).)))))).	18	50	25	59	-30.5
ENSMUST00000173605	MSTRG.9189.3	.((((((((.((((.(((.(((((((((((.((((((.&.)))))).)))..)).)))))))))))))...)))))))).	9	46	21	61	-37.1
ENSMUST00000131345	MSTRG.9424.1	((((....(((((((((...(((.((.((((((.((.&.)).)))))).)).))).....))))))))).....)))).	1	37	2	42	-31.9
ENSMUST00000187897	MSTRG.16858.1	.((((..(((.(((.(((...(((((((((((((.(.&.).)))))))))))))....))).))))))..)))).	3	39	2	38	-32
ENSMUST00000040608	MSTRG.7934.2	.(((((((.(((.((..(.(.(((.((((((.&.)).))))..))).).)))))).))))))).	9	40	1	31	-33.5
ENSMUST00000207795	MSTRG.18836.2	.(((((((((((((((..((((((((((.&.))))))))....)).))).)))))))))))).	3	31	38	70	-33
ENSMUST00000174754	MSTRG.7385.1	.((((.((((((((.....(((((((.(((((((.&.)))))).).)))))))....)))))))).)))).	7	41	19	53	-37.8
ENSMUST00000203549	MSTRG.2638.2	.((((((.(((..((((((((....(.(((((((.&.))))))).)...))))))))..)))...)))))).	23	57	13	48	-48.3
ENSMUST00000173605	MSTRG.9189.3	.(((.((((((.(((..(((((((((...(((((.&.))))).))))))))).))).))..))))))).	23	57	28	60	-36.5
ENSMUST00000126462	MSTRG.17043.1	.((((..((((((((((((((((.&.))))).)))))))..))))..)))).	15	38	41	67	-34.4
ENSMUST00000040608	MSTRG.7934.2	.(((((((.......(((..(((.((((.((.&.)).)))).)))..))).))))))).	3	34	9	34	-30
ENSMUST00000187897	MSTRG.16858.1	.((((((.((((((((((((.(((((((.&.))))))).)))...))))))).)).)))))).	6	34	4	36	-35
ENSMUST00000203549	MSTRG.2638.2	.(((((.(((((.(((.(....(((.(.(((((.&.))))).).)))....).)))))))).))))).	16	49	34	66	-31.1
ENSMUST00000208927	MSTRG.2040.2	.(((((((((...((((((..(((((.(((.&.))).)))))..))))))))))))))).	8	38	22	49	-30.9
ENSMUST00000181190	MSTRG.7085.1	.(((.((((.((.((((....((((.(((((((.&.))))))).))))......)))).)).)..))).))).	8	41	2	39	-35.9
ENSMUST00000138653	MSTRG.7107.6	.(((((((((((.((((((.(((((.((.(((((.&.))))))).)))))))))))))))........))))))).	20	54	22	61	-34.7
ENSMUST00000207718	MSTRG.857.2	.(((((((..((((((((((...(((((((.&.)))))))...))..))))).)))..))))))).	11	41	18	51	-31.1
ENSMUST00000207795	MSTRG.18836.2	.((((((((.(((..((((((.((..(((.&.)))..)).)))))).))).)))))...))).	6	35	17	48	-30.8
ENSMUST00000208927	MSTRG.2040.2	.((((((((.(((((.(.((((.(((((((((.&.))))))))....).)))).).)))))..)))))))).	10	42	2	39	-34.6
ENSMUST00000203549	MSTRG.2638.2	.((((((((((.((((.....(((((.&.))))).....)))).)))))))))).	25	51	21	47	-30.4
ENSMUST00000203549	MSTRG.2638.2	.(((.(((.((((((....(((.(((((((((((.&.))))))......))))))))....)))))).))).))).	26	60	17	56	-35.3
ENSMUST00000138653	MSTRG.7107.6	.((((((((.((..(((((((((((..((.((((.&.)))))).)))))).)))))...)).)))))))).	20	54	26	60	-34.5
ENSMUST00000187897	MSTRG.16858.1	.((((((((.(.(((...((((((((.&.)))))))))))))))))))).	34	60	32	53	-31.4
ENSMUST00000208927	MSTRG.2040.2	.((((((((((..(((.(((((((((((.((((.&.)))).)))))..)))))...).)))..)))))))))).	10	43	3	41	-32.9
ENSMUST00000203549	MSTRG.2638.2	.(((((((((((((((.(((((((((.&.))))))))))))))))..)))))))).	11	37	23	50	-32.6
ENSMUST00000173605	MSTRG.9189.3	.((.((((.((...(((((....(((((.((((.&.)))).)))))...))))).....)).)))).)).	17	50	19	53	-31.2
ENSMUST00000031402	MSTRG.7086.3	.(((..(((((((((((.(((((((((....(((((.&.))))).))))))))).))).))....))))))))).	4	40	11	47	-33.1
ENSMUST00000040608	MSTRG.7934.2	.(((((.(((..((((((((((..(((((.&.)))))..))))))))))....)))...))))).	8	37	2	35	-34.4
ENSMUST00000181190	MSTRG.7085.1	.(((((((((((............((((((((.((((.&.)))).)))))))))))))))..)))).	14	51	3	30	-34
ENSMUST00000187897	MSTRG.16858.1	.((((((((((....(((((((((.((.((((((((((((.&.)))))))))..))).)).)))).))))))))))))))).	18	58	10	49	-37.5
ENSMUST00000208927	MSTRG.2040.2	((((((((((((.(((((.....(.(((((((((.(((((.&.)))))))))))))).)..))))).))))..)))))))).	16	56	31	70	-39.5
ENSMUST00000208358	MSTRG.2012.1	.((((((..((((....(((((((((((((((.&.)))))...))).)))))))..)))))))))).	11	43	37	69	-32.4
ENSMUST00000208927	MSTRG.2040.2	.((((...((((((((((((....((((.&.))))...))))))))))))...)))).	32	60	9	36	-32.6
ENSMUST00000203549	MSTRG.2638.2	.(((((.((((((..((((((((((((...((((.&.))))....)))))).))..))))..))))))...))))).	26	60	14	54	-32.9
ENSMUST00000173605	MSTRG.9189.3	.(((.(((((((((((.(((((((((((((.&.))).)))).))))).).)))))..))))))))).	29	59	20	54	-35.8
ENSMUST00000040608	MSTRG.7934.2	.((((..((((((((((...((.((((((.&.))))))))...)).)))))))).)))).	3	32	1	29	-33.9
ENSMUST00000138653	MSTRG.7107.6	.(((((..((.(((((((((((..((((.&.))))..))).)))))))).))........))))).	30	58	35	70	-33.7
ENSMUST00000131345	MSTRG.9424.1	.((((.(((((((((.((.(((.(((.(((.&.))).))).))).)).))).)))......))))))).	11	41	3	39	-33.5
ENSMUST00000187458	MSTRG.6108.1	.((.((((..((.((((.((((.((.(((.((((((.&.)))))).))).))..))))))))))..)))))).	20	56	30	64	-31.2
ENSMUST00000187897	MSTRG.16858.1	.((((.(((((((((((((..((((((.&.))))))..)))))))..........)))))).)))).	33	60	17	54	-38.2
ENSMUST00000181291	MSTRG.1632.1	.(((((((((..(((..(((((((((..((((.&.)))))))))))).)...)))..))))))))).	25	57	34	66	-30.5
ENSMUST00000168978	MSTRG.18654.1	.(((((.....((((((((((((((.&.)))))))))))))).....)))))	10	35	46	70	-32.2
ENSMUST00000138653	MSTRG.7107.6	.((((((((.((((((((((((((.&.)))))))).....)))).)).)))))))).	26	50	11	41	-32.4
ENSMUST00000173605	MSTRG.9189.3	.(((.((((((..(((..(((..((....(((((.&.)))))....))))).)))..)))))).))).	21	55	29	60	-30.4
ENSMUST00000136509	MSTRG.2040.2	.((((((..(((((.(((((((((((((((.&.))))))))...))))))....).))).))..))).))).	1	31	20	59	-36.4
ENSMUST00000136509	MSTRG.2040.1	.((((((((.............((((((((((..(((((.&.))))).))))))).))))))))))).	19	58	11	37	-40.8
ENSMUST00000136509	MSTRG.18572.2	((((((((...(((.(((.((((.&.)))).))).)))..)))))))).	1	24	32	55	-36.5
ENSMUST00000136509	MSTRG.7085.1	.((((.((((((((((((((((((.&.)))))))..)))).)))...)))))))).	5	29	12	41	-32
ENSMUST00000136509	MSTRG.9084.1	((((((((((..((((((((((.(((((.&.)))))..)))).))).)))..))))))....)))).	1	29	15	51	-40.4
ENSMUST00000136509	MSTRG.9424.1	.(((((((((((.(((((((.&.)))))))))))................))))))).	3	23	2	37	-30.2
ENSMUST00000136509	MSTRG.16858.1	.(((((((((.(((....((((((.((.(.((((.(((((.&.)))))...))))).)).))))))....))).)))))))))	18	58	10	50	-43.3
ENSMUST00000136509	MSTRG.7705.1	.(((((((.((((((((((.&.))))).)))))))))))).	12	31	5	24	-31.6
ENSMUST00000136509	MSTRG.18572.1	((((((((...(((.(((.((((.&.)))).))).)))..)))))))).	1	24	32	55	-36.5
ENSMUST00000136509	MSTRG.4012.1	.(((((.((..(((((((((.&.)))))))))..))))))).	4	24	28	47	-32.3
ENSMUST00000136509	MSTRG.7974.1	(((.(((((.((((((((((((((.&.))))))))).)....))).).))))).))).	1	25	12	43	-32
ENSMUST00000173605	MSTRG.9189.3	.(((.(((((((((..(((((.(((((.&.)).))).).))))..)))))))).).))).	8	35	21	51	-30.6
ENSMUST00000040608	MSTRG.7934.2	.((((((((((.(((((..(((.&.))).))).)).))))).))))).	12	34	9	32	-31.9
ENSMUST00000131345	MSTRG.9424.1	.((((((.(((...(((((..(((....((.(((.((((.&.)))).)))))....)))..)))))..))).)))))).	20	59	2	39	-43.3
ENSMUST00000187897	MSTRG.16858.1	.((((((((.((((((((.......((((((((((((.&.))))))....)))))).....)))).)))).))))))))	23	60	10	49	-43.1
ENSMUST00000181190	MSTRG.7085.1	.((((((((....((..(((((((((((....(((((.&.)))))....)))))).)))))..))....)))))))).	18	55	13	51	-34.5
ENSMUST00000187458	MSTRG.6108.1	.(((((((((((((....((((((((((((.&.)).)))))))))).....))...)))))))).))).	26	56	2	38	-34.7
ENSMUST00000203549	MSTRG.2638.2	.((((.(((((((..(((((((((((((((.&.)))))))))))))))..)))))))..)))).	3	33	7	38	-36.4
ENSMUST00000040608	MSTRG.7934.2	.(((.(((.((..(((((((((((((.&.)))))))))))))..)).)))))).	19	45	6	31	-32
ENSMUST00000126462	MSTRG.17043.1	.(((((((((.((.((((((..((((.&.)))).))..)))).)).))))).)))).	20	46	42	70	-30.8
ENSMUST00000207795	MSTRG.18836.2	.(((.((((((((((...(((((.&.))))).)))))))))).))).	26	49	35	56	-32.5
ENSMUST00000208927	MSTRG.2040.2	.(((((.((((((((((((((..(((((((((.&.))))))).))...))))))))..))))))))))).	4	36	3	38	-35.2
ENSMUST00000203549	MSTRG.2638.2	.(((((((((((((......(((((((.((((((.(((((.&.)))))))))))))).))))....))))))))..))))).	5	45	1	40	-40.8
ENSMUST00000144078	MSTRG.4015.1	.(((((((((((((((((((...((((((....(((.&.)))..))))))..))).)))))))))))))))).	9	45	10	44	-32.7
ENSMUST00000138653	MSTRG.7107.6	.((((((((((((((....((((..((((((((.(((.&.))).))).)))))))))..))))))))).))))).	10	47	25	60	-32.2
ENSMUST00000187897	MSTRG.16858.1	.(((((((((.((((.(((.(((.((((.&.)))).))).)))))))))))).....)))).	24	52	5	36	-32.2
ENSMUST00000142709	MSTRG.4540.1	((((.((...((.((.(((.(....((((..((.((((((.&.)))))).)).))))..).))).)).))...)).))))	1	41	33	70	-33.6
ENSMUST00000208927	MSTRG.2040.2	(((((....(((..((((((((..(((((.((.&.)).)))))))))))))..)))........))))).	1	33	31	66	-34.6
ENSMUST00000203549	MSTRG.2638.2	.(((((((.((((...((((.((((.(((.(((.&.))).)))...)))).))))...)))))).))))).	10	43	17	52	-35.8
ENSMUST00000128914	MSTRG.17487.1	.(((((....(((.(((.((.(....((.(((((((.&.))))))).))..).)).))).)))...))))).	16	52	17	50	-31.2
ENSMUST00000182238	MSTRG.4540.2	((((.((...((.((.(((.(....((((..((.((((((.&.)))))).)).))))..).))).)).))...)).))))	1	41	33	70	-33.6
ENSMUST00000132571	MSTRG.13641.1	.(((((.((((((((((((.((((..((..(((((((.&.)))))))..))..))))))).))))))).))...))))).	9	46	22	62	-32.3
ENSMUST00000200363	MSTRG.11865.1	.(((((....(((((((((((((((.&.)))))))).....)))))))....))))).	15	40	40	70	-30.2
ENSMUST00000187458	MSTRG.6108.1	.(((((((((..((.(((.((((.(((.((((.&.))))))))))).))).)).))))))))).	19	51	9	38	-30.8
ENSMUST00000207795	MSTRG.18836.2	.(((((((((..((.(((..((.(((.&.))).))..))).))..))))))))).	24	50	6	32	-34.1
ENSMUST00000174754	MSTRG.7385.1	.(((..((((.(((((....((..(((((((((((.&.))))))).))))..)).....))))).))))))).	24	59	15	50	-39
ENSMUST00000208927	MSTRG.2040.2	.(((((((((..(((((...(((..((((((.&.))))))..)))....))))).))))))))).	10	41	15	46	-33.9
ENSMUST00000203549	MSTRG.2638.2	.((((((((((((((((.((((((.&.)))).))))))))...)))).).))))).	23	47	16	45	-33.7
ENSMUST00000173605	MSTRG.9189.3	.((((((((((((((((((..((((.&.))))...)))))))).))))...).))))).	23	48	20	51	-33.7
ENSMUST00000138653	MSTRG.7107.6	.(((.(((.((((...(((((.(.((((((.((((.&.)))).)))))).).))))).))).).)))))).	20	55	29	62	-35.2
ENSMUST00000187458	MSTRG.6108.1	.((((.(((((.(((((((((((.((((((.&.)))))))).))....)))))))..)))))..)))).	26	56	17	53	-32.9
ENSMUST00000187897	MSTRG.16858.1	.(((((..((((((...(((((..((((.&.)))).)))))))))))))))).	27	55	14	36	-30.2
ENSMUST00000174754	MSTRG.7385.1	.(((..((((.((((((((......((((((.&.)))))).....))))))))))))...))).	26	57	10	40	-35.3
ENSMUST00000126462	MSTRG.17043.1	.((((.(((.(((.(((((....(((((..((((((((((.&.)))))).))))))))))))))))).))))))).	13	53	35	68	-33.4
ENSMUST00000185402	MSTRG.9423.3	.((((((....(((...(((.(((((((..(((((.(((.&.))).))))))))))))))).)))..)))))).	1	40	1	33	-36.9
ENSMUST00000047935	MSTRG.7107.5	.(((((((((((((...((((((.((((((.&.)))))))))))).......))))))).))))))	30	60	37	70	-32.7
ENSMUST00000047935	MSTRG.2638.2	.(((..((((((.((((((..(.(..((.(((((((.&.))))))))).).)..))).)))...))))))..))).	21	57	2	39	-32.9
ENSMUST00000047935	MSTRG.2040.1	(((((((((((((..((..(..(((...((((.(..((((.&.))))..).))))...))).)..)).)))))..))))))))	20	60	22	62	-37.5
ENSMUST00000047935	MSTRG.18635.1	(((((((.(((.(...((((.((.((......(((((.((.&.)).)))))......)).))))))...).))).))))))).	14	54	9	49	-32.1
ENSMUST00000047935	MSTRG.9084.1	.((((((.(.(((((((.(.((.(((((.((((.&.))))..))...))).)).).)).)))))..).)))))).	5	38	4	43	-31
ENSMUST00000047935	MSTRG.11867.1	.((((((((((((...(((.(.(((..((((((((.&.)))))))).))).))))...)))))))))))).	1	36	4	37	-35.2
ENSMUST00000047935	MSTRG.2638.1	.(((..((((((.((((((..(.(..((.(((((((.&.))))))))).).)..))).)))...))))))..))).	21	57	2	39	-32.9
ENSMUST00000047935	MSTRG.6108.1	.((((((((.(.(((((((.((((....((((((((.&.)))))))).)))))))))))))))))))).	2	38	31	61	-32
ENSMUST00000047935	MSTRG.16136.1	.(((((((...((...(.((((((.((((.&.)))))))))).)...))....))))))).	25	54	31	60	-31.1
ENSMUST00000047935	MSTRG.7385.1	.((((((((((((...((........((((((.&.)))))))).)))))))))))).	26	58	10	32	-31.6
ENSMUST00000208927	MSTRG.2040.2	.((((((((.(((((((((..(((((.&.))))))))))).)))..))).....))))).	2	28	34	65	-31.5
ENSMUST00000139288	MSTRG.16134.2	.(((((((..((((..((((((..(((((.&.)))))..)))...)))..))))..))))))).	29	58	18	50	-30.6
ENSMUST00000208709	MSTRG.17009.7	.(((.(((((.(((.(((((((.&.)))).))).))).))))).))).	29	51	46	69	-30.4
ENSMUST00000207795	MSTRG.18836.2	.((((((((.(((.((....(.((((.((..(((((.&.)))))....)))))).)...)).))))))))))).	15	51	35	70	-33.1
ENSMUST00000203549	MSTRG.2638.2	.((.(((((((.((((((.(((((((.&.))))))).)...)))))...))))))).)).	19	45	36	67	-36.1
ENSMUST00000207718	MSTRG.857.2	.((((((.(((((..(((((..((((.((.(((((((((.&.))))))))).))...)))).)))))))))).)))))).	13	52	2	40	-30.6
ENSMUST00000208709	MSTRG.17009.7	.(((((((((((((..((((((((.((((((((.&.)))))))).)))).))))....))))).))...)))))).	20	53	14	54	-32.1
ENSMUST00000180820	MSTRG.982.1	.(((((.(((.(((((..((((.(((.((((((.&.))))))..))).))))..)))))))).)).))).	7	40	1	35	-31.9
ENSMUST00000132571	MSTRG.13641.1	.((.((.((((...(((((...((..((((((.(((((.&.))))).))))))..))...)))))...)))).)).)).	10	48	1	39	-35.7
ENSMUST00000200363	MSTRG.11865.1	.(.(((..((((.(..(((.((.(((((((((((.&.)))).))))))).))..)))..)))))..))).).	23	57	26	61	-33.1
ENSMUST00000207795	MSTRG.18836.2	.((((((..((..(((.((.(.((.((((.((((.&.))))))))))))).)))..))..)))))).	23	57	10	40	-36.2
ENSMUST00000107095	MSTRG.4504.2	.((((.(((((((.(((..((((((((((((.&.)))))))).))).)..)))..)).))))).)))).	17	48	16	51	-34.7
ENSMUST00000174754	MSTRG.7385.1	.((((((((((((.....(((((.((((.&.)).))))))))))))))))))).	10	38	6	29	-31
ENSMUST00000155010	MSTRG.3830.1	.((((((.....((((((((...(.((((((((.&.)))))))))...))))))))..)))))).	23	56	10	39	-42.4
ENSMUST00000208927	MSTRG.2040.2	.(.((((((((..((((..((((...((((((((((.&.))))))))))..))))......)))).)))))))).).	2	38	11	49	-43.9
ENSMUST00000203549	MSTRG.2638.2	.((..((.(((..((((...(.(((((((..((((((((.&.)))))))).)))))))).))))..))))).)).	7	46	16	49	-38.8
ENSMUST00000173605	MSTRG.9189.3	.(((((.((..(((((((.(((.&.))).)))))))...)).))))).	16	38	24	47	-30
ENSMUST00000181190	MSTRG.7085.1	.((((((((((((.((.((.(((((..((((((.&.)))))).))).)).)))).)))....))))))))).	13	46	6	42	-35.7
ENSMUST00000132571	MSTRG.13641.1	.(((((...(((.(((...(((((.((...(((((((((.&.)))))))))...)).))))).))).)))))))).	21	60	17	51	-35.4
ENSMUST00000107095	MSTRG.4504.2	.((((((((((.((((((..(.((((((((.&.)))).))))).)))).))..))))))...)))).	5	35	25	59	-31.3
ENSMUST00000174754	MSTRG.7385.1	.((((((((.....(((((.((((((....((((((.&.))))))...)))))).)).)))..)))))))).	23	59	31	64	-32.2
ENSMUST00000203549	MSTRG.2638.2	.((.(((((.((((.(.((...((((((....((((((.&.)))..)))...)))))).))).)))).))))))).	20	58	7	42	-30.6
ENSMUST00000040608	MSTRG.7934.2	.((((((((((((((((..(((.((((((((.&.)))))))).)))..))))))).........)))))).)))	8	39	5	45	-37
ENSMUST00000131345	MSTRG.9424.1	.((.(((((((..((((.(((((.(.((((((.&.)))))).).))))).))))....))))))).)).	28	60	6	40	-36.7
ENSMUST00000187897	MSTRG.16858.1	.((.((((((((((..(((......(((((((.&.)))))))......))).)))))))))).)).	27	59	19	50	-36.2
ENSMUST00000200363	MSTRG.11865.1	.((((((....(((...(((((..(((.....(((((.&.)))))....)))..))))).))))))))).	2	39	37	67	-32.5
ENSMUST00000208927	MSTRG.2040.2	.(((((....((((...((((.....((((.((((((.&.)))))).)))))))).)))).....))))).	15	52	35	66	-33.4
ENSMUST00000203549	MSTRG.2638.2	.((((.((...(((((..(((..((((((((.(((((.&.)))).).))))))...))..))).)))))...)))))).	15	52	7	46	-37.6
ENSMUST00000173605	MSTRG.9189.3	.(((((((.(......((((((((.(.(((.&.))).).))))))))).))))))).	23	53	39	63	-34.7
ENSMUST00000040608	MSTRG.7934.2	(((.((..((((.((((.(.(((..(((((((.(((((.(.&.).)))))..))))))).)))).))))))))..)).))).	16	56	10	49	-41.6
ENSMUST00000159539	MSTRG.6057.1	.(((((((..(((((((..........((((((((((.&.))))))))))....))))).))..)))...)))).	15	52	1	36	-31.9
ENSMUST00000131947	MSTRG.9352.1	.(((((((((((.(.(((..(((.(((.(((.&.))))))...)))..))).).))))))))))).	24	55	2	34	-32.1
ENSMUST00000200363	MSTRG.11865.1	.(((((...(((((((((((((.((((.&.)))))))))))))....)))).))))).	16	43	39	67	-36.5
ENSMUST00000131345	MSTRG.9424.1	.(((((....((((((((((.((.((((((...((((.&.))))..))).))).)).))))...))))))))))).	15	52	2	38	-35.3
ENSMUST00000207795	MSTRG.18836.2	.((((((((((((((.((.((((((.&.))))))))..)).))))..))))).))).	24	49	19	48	-33.5
ENSMUST00000174754	MSTRG.7385.1	.((((((((...(((((((..(((((.&.))))).)))))))..)))))))).	24	50	8	32	-34
ENSMUST00000181190	MSTRG.7085.1	.((.((((((((....((((((.(((((((((((.&.)))))))).)))...))))))..)))).)))).)).	24	58	6	42	-38.6
ENSMUST00000155010	MSTRG.3830.1	.(((((....(.((((.((((((((.&.)))))))).)))))..))))).	31	56	15	37	-30.2
[truncated: 64,070 more rows]
